# Supplementary material for: Neural machine translation of chemical nomenclature between English and Chinese
Source: J Cheminform. 2020 Aug 31;12:50. doi: 10.1186/s13321-020-00457-0 (PMC7460765; doi:10.1186/s13321-020-00457-0)
Supplement: Supplementary file 4 — Additional file 4: Testing and result data set. [file 13321_2020_457_MOESM4_ESM.xlsx]

## Sheet: Data_EN2CH_Result
Source Name	Target Name	CNN based	LSTM based	Rule based
fat	脂肪	棉特	脂肪
zinc	锌	锌	辛酰	锌
urea	尿素	脲	尿素	脲
alum	明矾	原线离子	明矾	铝
Pd/C	钯炭	钯炭	钯炭
lime	石灰	石灰	石灰
butin	紫铆素	紫铆素	紫铆素	丁英
vinyl	乙烯基	乙烯基	乙烯基	乙烯基
Rnase	RNA酶	农多单糖酶	RNA酶
Topik	顶尖	顶	卡巴
Pyran	吡喃	吡喃	吡喃	吡喃
urate	尿酸盐	尿酸盐	尿酸盐	尿酸酯
doxal	多虑平	多虑平	多平
rosin	松香	松香	松香	松香
Tuzet	退菌特	退菌特	肽
maneb	代森锰	氟酸根	代森锰
rutin	芦丁	牛	紫罗兰	芦丁
Azone	氮酮	氮酮	氮酮	氮酮
Dwell	氯唑灵	氯唑灵	氯唑灵
uvaol	熊果醇	熊果醇	熊果醇
alliin	蒜氨酸	蒜氨酸	蒜氨酸	大蒜素
benzil	苯偶酰	苯偶酰	苯偶酰	偶苯酰
phytin	菲汀	可曲霉素	菲汀	非丁
sphene	榍石	榍石	糖
serine	丝氨酸	丝氨酸	木脂素	丝氨酸
tannin	单宁	单宁	单宁	单宁酸
Octane	辛烷	辛烷	辛烷	辛烷
adprin	阿德呋啉	阿德呋啉	阿德呋啉
musk T	麝香T	麝香T	麝香T	麝香 T
acetol	丙酮醇	丙酮醇	丙酮醇	乙酰醇
butein	紫铆花素	紫铆乐素	紫铆花素	紫铆因
Kathon	卡松	卡松	卡松
ionone	紫罗兰酮	紫罗兰酮	紫罗兰酮	紫罗酮
fuscin	暗褐菌素	暗褐菌素	诺氟辛
guaiol	愈创木醇	愈创木醇	愈创木醇	愈创醇
indigo	靛蓝	靛红	靛蓝
pyrite	硫铁矿	硫铁矿	硫铁矿	吡喃亚盐
thujol	侧柏醇	侧侧脑	侧柏醇	苧醇
lipase	脂肪酶	脂酶	脂肪酶	脂酶
zeatin	玉米素	玉米素	玉米素	N6－异戊烯腺嘌呤
barium	钡	钡	钡	钡
durene	杜烯	杜烯	杜烯	均四甲苯
allose	阿洛糖	阿洛糖	阿洛糖	阿洛糖
lysine	赖氨酸	赖氨脲	丙胺	赖氨酸
butane	丁烷	丁烷	丁烷	丁烷
sulfur	硫	硫苯	3	硫
bursin	三肽囊素	三肽苷	三肽囊素
climen	克龄蒙	克龄蒙	克利莫
fucose	岩藻糖	岩藻糖	岩藻糖	岩藻糖
picein	云杉素	云杉素	云杉素
ombuin	商陆素	商陆素	血酶
panose	潘糖	潘糖	松香糖	4－α－葡糖基麦芽糖
zebtox	代森锌	代森铁	代森锌
aramid	芳酰胺	芳酰胺	芳酰胺	芳族聚酰胺
carbon	碳	碳	碳三糖	碳
Ononin	芒柄花苷	芒柄花苷	诺和1	芒柄花苷
uracil	尿嘧啶	尿嘧啶	尿嘧啶	尿苷
endrin	异狄氏剂	异狄氏剂	异狄氏剂
pepsin	胃蛋白酶	胃蛋白酶	胃蛋白酶	胃蛋白酶
heroin	海洛因	海洛因	海洛因	海洛因
fraxin	秦皮素苷	秦皮素苷	秦皮素苷	白蜡树苷
octene	辛烯	辛烯	辛烯	辛烯
leptin	瘦素	黄曲上素	叶黄素
osthol	蛇床子素	蛇床子素	蛇床子素	渥斯脑
xylose	木糖	木糖	木聚糖
cartap	杀螟丹	杀螟丹	杀螟丹
garnet	石榴石	石榴石	石榴石
Crocin	藏红花素	藏红花素	藏红花素	藏花素
bromide	溴化物	溴化物	溴化物	溴化
monuron	灭草隆	灭草隆	灭草隆
leucine	亮氨酸	亮碱	乳糖	亮氨酸
Kasumin	加瑞农	加瑞农	加瑞宁
benzoin	安息香	安息香	安息香	安息香
choline	胆碱	胆碱	胆碱	胆碱
pulegol	长叶薄荷醇	长叶薄荷醇	长叶薄荷醇
uricase	尿酸酶	尿酸酶	尿酸酶	尿酶
rosavin	络萨维	络萨维	α-红
pp'-DDE	PP'-滴滴伊	PP'-滴滴伊	PP'-滴滴伊
lupenol	扇豆醇	扇豆醇	扇豆醇	羽扇烯醇
nepetin	泽兰黄酮	泽兰黄酮	泽兰黄酮
famesol	法尼醇	法美克尔	法尼醇
cystine	胱氨酸	胱效胺	甲状腺	胱氨酸
aucubin	桃叶珊瑚苷	桃叶珊瑚苷	桃叶醛	桃叶珊瑚苷
ferrate	高铁酸盐	高铁酸盐	高铁酸盐	铁酸酯
hafnium	铪	铪	萘	铪
narasin	那拉霉素	那拉霉素	那拉霉素
tylosin	泰乐菌素	泰乐菌素	泰乐菌素	泰乐菌素
demeton	内吸磷	内吸磷	内吸磷	脱偏酮
aconine	乌头原碱	乌头原碱	乌头原碱
cubebol	荜澄茄油烯醇	荜澄茄油烯醇	荜澄茄油烯醇	荜澄茄醇
op'-DDT	OP'-滴滴涕	OP'-滴滴涕	OP'-滴滴涕
muscone	麝香酮	麝香酮	麝香酮	甲基环十五酮
α-ionol	α-紫罗兰醇	α-紫罗兰醇	α-紫罗兰醇	α-紫罗兰醇
scoline	琥珀胆碱	舒茎罗萨朋	琥珀胆碱
salicin	水杨苷	水杨苷	水杨苷	水杨苷
agarose	琼脂糖	琼脂糖	琼脂糖	琼脂糖
ouabain	哇巴因	哇巴因	异巴生丙素	G毒毛旋花苷
inosine	肌苷	陶乱苷	肌苷	次黄嘌呤核苷
Melonal	甜瓜醛	甜松黄醛	甜瓜醛	2,6－二甲基庚烯－5－醛
Sapylin	沙培林	沙培林	沙培林
bixafen	联苯吡菌胺	重二唑	联苯吡菌胺
fenchol	小茴香醇	小茴香醇	小茴香醇	葑醇
rimuene	芮木泪柏烯	芮木泪柏烯	抑制肽
betaine	甜菜碱	甜菜碱	甜菜碱	内胺盐
dalapon	茅草枯	茅草枯	茅草枯
hexitol	己六醇	己六醇	己六醇	六糖醇
bauxite	铝土矿	铝土矿	铝土矿
amylase	淀粉酶	淀粉酶	吡酶	淀粉酶
borneol	冰片	冰片	冰片	钓樟醇
aspisol	赖氨匹林	赖氨匹林	氢化松香酚
diamide	联氨	联氨	联氨	二酰胺
amylose	直链淀粉	直链淀粉	土胺	戊基糖
icariin	淫羊藿苷	淫羊藿苷	淫羊藿苷	淫羊藿苷
S-RNase	S-核酸酶	S-核酸酶	S-核酸酶
amitraz	双甲脒	双甲脒	双甲脒
endoxin	内洋地黄素	内毒素	内洋地黄素
Span 80	司盘80	司盘80	司盘80	山梨糖醇酯类 80
phytone	植酮	植酮	植酮
luminol	鲁米诺	鲁米诺	鲁米诺	氨基苯二酰一肼
inhibin	抑制素	抑制素	抑制素	抑制素
siduron	环草隆	铜胺	环草隆
peptone	蛋白胨	蛋白胨	蛋白胨	胨
curzate	杜邦克露	杜卡羧酸	杜烯
obtusin	决明素	黄决明素	嗪
dinoseb	地乐酚	地乐酚	地乐酚
kestose	蔗果三糖	蔗果三糖	蔗果三糖
maltose	麦芽糖	麦芽糖	麦芽糖	麦芽糖
emerald	祖母绿	祖母绿	唑母	祖母绿
nitrate	硝酸盐	硝酸咪咪唑	柠檬酸酯	硝酸酯
effusol	厄弗酚	厄弗酚	厄弗酚
fonofos	地虫硫磷	地虫硫磷	地虫硫磷
heptane	庚烷	庚烷	庚烷	庚烷
lipoxin	脂氧素	紫乐毒素	脂氧素
hirudin	水蛭素	精利醇苷	水解物	水蛭素
wogonin	汉黄芩素	汉黄芩素	汉黄芩素
zeolite	沸石	沸石	磷灰石
sulfide	硫化物	硫化物	硫化物	硫化
mannose	甘露糖	甘露糖	甘露糖	甘露糖
Protium	氕	氕	酯
oxazole	噁唑	噁唑	噁唑	噁唑
adipsin	脂肪细胞素	鼠李糖	脂肪酶
taxusin	紫杉素	木链素I	紫素
TNP-470	烟曲霉醇	烟曲霉醇	烟曲霉醇
actarit	阿克他利	阿克他利	阿克他利
octanol	辛醇	辛醇	辛醇	辛醇
nystose	蔗果四糖	蔗果四糖	蔗果四糖
helicid	豆腐果苷	白刚素	豆腐果苷
analgin	安乃近	安乃近	安乃苷	烷褐藻
tuftsin	吞噬肽	吞噬肽	二甲基橙黄酮
boronal	包罗醛	包罗醛	2-硼醛	硼醛
decorin	核心蛋白聚糖	核心蛋白聚糖	核心蛋白聚糖
arbidol	阿比朵尔	阿比朵尔	阿比朵尔
Botulin	肉毒毒素	蓖麻素	肉毒毒素	肉毒毒素
oxidase	氧化酶	氧化酶	氧化酶	氧化酶
betaloc	倍他乐克	倍他乐克	倍他乐克
ghrelin	胃促生长素	胃促生长素	去氢大戊酸
brassin	芸苔素	芸苔素	芸苔素
aglycin	胰胺肽	胰离子树	黄豆苷
erianin	毛兰素	白立	毛兰素
thorium	钍	钍	吗啉	钍
silicon	硅	硅黄黄	硅钙	硅
chlorine	氯	氯碱	胆碱	氯
kitazine	异稻瘟净	川老灵嗪	异烟碱
oxindole	氧化吲哚	氧化吲哚	氧化吲哚	羟基吲哚
ramipril	雷米普利	雷米普利	雷米普利
eudesmin	桉脂素	桉内啡酮	桉脂素
domiphen	度米芬	度米芬	度米芬
arabitol	阿拉伯糖醇	阿拉伯糖醇	阿拉伯糖醇
naloxone	纳洛酮	纳洛酮	纳洛酮	纳洛酮
Brazilin	巴西苏木素	巴西苏木素	巴西苏木素
sabinene	桧烯	桧烯	桧烯	桧烯
L-lysine	L-赖氨酸	L-赖氨酸	L-赖氨酸	L-赖氨酸
dahllite	碳酸磷灰石	碳酸盐	碳酸磷灰石
squalene	角鲨烯	角鲨烯	角鲨烯	2,6,10,15,19,23－六甲基－2,6,10,14,18,22－二十四碳六烯
ceramide	神经酰胺	神经酰胺	神经酰胺	神经酰胺
vanadate	钒酸盐	钒酸盐	钒酸盐	钒酸酯
formazan	甲臜	甲酰脒	甲酶	甲氮烷
cefdinir	头孢地尼	头孢地尼	头孢地尼
lentinan	香菇多糖	香菇多糖	香菇多糖	蘑菇多糖
rubidate	茜草双酯	茜草双酯	茜草双酯	铷酸酯
propineb	丙森锌	丙森锌	丙森锌
propoxur	残杀威	残杀威	酮杀威
Fresubin	瑞素	瑞素	瑞素
butylene	丁烯	丁烯	丁烯	亚丁基
geraniin	老鹳草素	老鹳草素	糖皮素	老鹳草甙
veratrol	白藜芦素	白藜芦素	白藜芦素
undecene	十一碳烯	十一碳烯	十一碳烯	十一碳烯
monascin	红曲素	红曲素	红曲素
apixaban	阿哌沙班	阿哌沙班	阿哌沙班
2-pinene	2-蒎烯	2-蒎烯	2-蒎烯	2-蒎烯
xylazine	噻拉嗪	噻拉嗪	噻拉嗪
resistin	抵抗素	抵抗素	维生素
ligand 4	配体4	配体4	配体4	配体 4
temephos	双硫磷	醚磷	双硫磷
methylal	甲缩醛	甲基醇	甲缩醛	甲基醛
arglabin	阿格拉宾	阿格拉宾	阿格拉宾
bibenzyl	联苄	联苄	联苄	联苯甲基
diazepam	地西泮	地西泮	地西泮
O-cymene	邻伞花烃	邻伞花烃	邻伞花烃	O-甲异丙苯
miglitol	米格列醇	米格列醇	米格列醇
clobazam	氯巴占	氯巴占	氯巴占
bacdanol	印檀醇	印檀醇	内酯
macamide	玛咖酰胺	玛天胺	玛咖酰胺
squalane	角鲨烷	角鲨烷	角鲨烷	角鲨烷
fentanyl	芬太尼	舒丁烷	庚醇
heptanol	庚醇	庚醇	庚醇	庚醇
granzyme	颗粒酶	颗粒酶	颗粒酶
glycidol	缩水甘油	缩水甘油	缩水甘油	缩水甘油
mepronil	灭锈胺	灭蝇畏	灭锈胺
pediocin	乳酸片球菌素	乳石苷	乳酸片球菌素
fluorite	荧石	荧石	荧石	氟杂亚盐
2-carene	2-蒈烯	2-蒈烯	2-蒈烯	2-蒈烯
Euthyrox	优甲乐	优甲乐	乙酰谷
a-pinene	a-蒎烯	a-蒎烯	a-蒎烯	a-蒎烯
atromide	安妥明	淫羊藿次苷	安妥明
lotensin	洛丁新	黄芩素	洛丁新
xanthine	黄嘌呤	黄嘌呤	黄嘌呤	黄嘌呤
xenotime	磷钇矿	磷钇矿	磷钇矿
linalool	芳樟醇	芳樟醇	香芹醇	沉香醇
menthane	对孟烷	甲酮	对孟烷	[艹孟]烷
orientin	荭草苷	荭草苷	高丝氨酸	荭草素
tolmetin	托美丁	托美丁	托美丁
bavachin	补骨脂甲素	补骨脂甲剂	补骨脂甲素	破故纸素
cefotiam	头孢替安	头孢替安	头孢替安
globulol	蓝桉醇	蓝桉醇	蓝桉醇	蓝桉醇
triazole	三唑	三唑	三唑	三唑
curcumin	姜黄素	橘皮素	十二酰基铁	酸性黄
malvidin	锦葵色素	锦葵色素	己二酸
sinigrin	烯丙基芥子油苷	大麻脂甙	烯丙氧化酶
thiazole	噻唑	噻唑	噻唑	噻唑
albolene	白凡士林	白凡士林	白凡士林
ester-30	酯-30	酯-30	酯-30	酯-30
3-nonene	3-壬烯	3-壬烯	3-壬烯	3-壬烯
dacromet	达克罗	达克罗	达克罗
picotite	铬尖晶石	铬尖晶石	铬尖晶石
o-xylene	邻二甲苯	邻二甲苯	邻二甲苯	o-二甲苯
thiazone	噻酮	噻唑	噻酮	硫杂氮酮
survivin	生存蛋白	生存蛋白	生物烯
pindolol	吲哚洛尔	吲哚洛尔	吲哚洛尔
Nephrite	软玉	软玉	软玉
palmitol	棕榈醇	棕榈醇	棕榈醇	棕榈醇
neuropad	欧米诺	欧米诺	欧米诺
gibbsite	三水铝石	三水铝石	三水铝石
CellCept	骁悉	骁悉	烯
1-decyne	1-癸炔	1-癸炔	1-癸炔	1-癸炔
indoline	吲哚啉	吲哚啉	吲哚啉	二氢吲哚
scopolin	东莨菪苷	东莨菪苷	东莨菪苷	莨菪苷
tabanone	烟酮	烟酮	烟酮
ilmenite	钛铁矿	钛铁矿	钛铁矿	钛铁矿
boscalid	啶酰菌胺	啶酰菌胺	啶酰菌胺
pachyman	茯苓多糖	茯苓多糖	克酰胺	茯苓聚糖
physcion	大黄素甲醚	大黄素	大黄素甲醚	大黄素-甲醚
cedrenol	雪松烯醇	雪松烯醇	雪松烯醇
alkaline	碱	碱原	碱	强碱的
piclorma	氨氯吡啶酸	氨氯吡啶酸	氨氯吡啶酸
propofol	丙泊酚	丙巴乐醇	丙醇
silicene	硅烯	硅烯	硅烯	硅烯
trapidil	曲匹地尔	曲匹地尔	曲匹地尔
cefepime	头孢吡肟	头孢匹戈	头孢克酰胺
fucoidan	岩藻聚糖硫酸酯	岩藻聚糖硫酸酯	岩藻聚糖硫酸酯	岩藻依聚糖
nicotine	烟碱	烟碱	烟碱	尼古丁
elastase	弹性蛋白酶	弹性蛋白酶	弹性蛋白酶	弹性蛋白酶
Oleanane	奥利烷	奥利烷	奥利烷	齐墩果烷
bromacil	除草定	罗波斯克甲灵	除草定
butanone	丁酮	丁酮	丁酮	丁酮
4-cresol	4-甲酚	4-甲酚	4-甲酚	4-甲苯酚
Bestatin	贝他定	贝他定	贝他定
avanavil	阿伐那非	阿伐那非	阿伐那非
acrylate	丙烯酸酯	丙烯酸酯	丙烯酸酯	丙烯酰酸酯
triazine	三嗪	三嗪	三嗪磷	三嗪
fluorene	芴	芴	芴	芴
pulegone	胡薄荷酮	胡薄荷酮	胡薄荷酮	长叶薄荷酮
rectisol	冷甲醇	冷甲醇	二甲醇
pluronic	普朗尼克	普朗尼克	普朗尼克
thiirane	环硫乙烷	氧利三酯	环硫乙烷	噻丙环
zoxamide	苯酰菌胺	苯酰菌胺	苯酰菌胺
Rishitin	日齐素	日齐素	烟草素
polyurea	聚脲	聚脲	聚脲	聚脲
poncirin	枸橘苷	枸橘苷	枸橘苷
tryptase	类胰蛋白酶	类斯前制素酶	类胰蛋白酶	类胰蛋白酶
doxapram	多沙普仑	多沙普仑	多沙普仑
chalcone	查尔酮	查尔酮	查尔酮	查尔酮
anilofos	莎稗磷	莎稗磷	洛特异戊灵
mecoprop	2甲4氯丙酸	2甲4氯丙酸	2甲4氯丙酸
mequinol	对甲氧酚	对甲氧酚	对甲酚
cephalin	脑磷脂	先锋霉素	脑磷脂	脑磷脂
genistin	染料木苷	染料木苷	染料木苷	染料木苷
Octanone	辛酮	辛酮	辛酮	辛酮
graphite	石墨	石榴石	锌尖晶石	石墨
rhidosin	红景天素	红景天素	红
dolantin	杜冷丁	茄碱	杜松素
crocin-2	西红花苷-2	西红花苷-2	西红花苷-2	藏花素-2
bepridil	苄普地尔	苄普地尔	苄普地尔
bisultap	杀虫双	杀虫威	杀虫双
L-valine	L-缬氨酸	L-缬氨酸	L-缬氨酸	L-缬氨酸
cefteram	头孢特仑	头孢特仑	头孢特仑
m-xylene	间二甲苯	间二甲苯	间二甲苯	m-二甲苯
carnosol	鼠尾草酚	鼠尾草酚	鼠尾草酚
abacavir	阿巴卡韦	阿巴卡韦	阿巴卡韦
curdione	莪术二酮	莪术二酮	莪术二酮	姜黄二酮
urease B	尿素酶B	维加剂B	尿素酶B	脲酶 B
perylene	苝	苝	烯醛	苝
myrtenal	桃金娘烯醛	桃金娘烯醛	桃金娘烯醛	桃金娘烯醛
hexanone	己酮	己酮	己酮	己酮
alachlor	甲草胺	异丙甲草胺	甲草胺
collagen	胶原	胶原	胶原	骨胶原
p-cymene	对伞花烃	对伞原烃	对伞花烃	p-甲异丙苯
sativene	蒜头素	蒜头素	茴香叶酮
selenium	硒	硒钼铵	草苷	硒
selenate	硒酸盐	硒酸盐	硒酸盐	硒酸酯
isoapiol	异芹菜脑	异芹菜脑	异芹菜脑	异芹菜脑
adefovir	阿德福韦	阿德福韦	阿德福韦
cyanogen	氰根	氰根	氰根	氰
bronopol	布罗波尔	布罗波罗鳖酯	布罗波尔
fumarase	延胡索酸酶	延胡索酸酶	果糖	富马酶
paraffin	石蜡	石蜡	石蜡	硬石蜡
theanine	茶氨酸	茶碱	茶氨酸	N－乙基－γ－谷氨酰胺
fenchene	小茴香烯	小茴香烯	小茴香烯	葑烯
amanitin	鹅膏毒肽	鹅膏毒肽	马桑素	鹅膏菌素
tementin	特美汀	特美汀	特美汀
visfatin	内脂素	内脂素	内脂素
pebulate	克草猛	克草猛	克草猛
juncusol	灯心草酚	灯心草酚	甲基环磷
crocin I	西红花苷I	西红花苷I	西红花苷I	藏花素 I
fructone	苹果酯	苹果酯	苹果酯	果酮
incretin	肠促胰岛素	肠促胰岛素	艾瑞素
copperas	绿矾	绿矾	绿矾	铜酶
acetanol	醋丁洛尔	醋丁洛尔	醋丁洛尔	乙酰烷醇
3-octenol	3-辛烯醇	3-辛烯醇	3-辛烯醇	3-辛烯醇
tamoxifen	他莫昔芬	他莫昔芬	他莫昔芬
L-glycine	L-甘氨酸	L-甘氨酸	L-甘氨酸	L-甘氨酸
nivalenol	雪腐镰刀菌烯醇	雪腐镰刀菌烯醇	雪腐镰刀菌烯醇
cast iron	铸铁	铸铁	红异抗黄素	铁
carotenol	胡萝卜醇	罗公藤甾醇	胡萝卜醇	胡萝卜烯醇
aspidinol	绵马酚	绵马酚	硫醇	绵马素醇
fullerene	富勒烯	富勒烯	富勒烯	富勒烯
ionomycin	离子霉素	离子霉素	离子霉素
polydatin	虎杖苷	虎杖苷	正磷脂
voglibose	伏格列波糖	伏格列波糖	丙二烯生
spodumene	锂辉石	锂辉石	锂辉石
sulfatase	硫酸酯酶	硫酸酯酶	硫酸酯酶	硫酸酯酶
Laureth-7	月桂醇聚醚-7	月桂醇聚醚-7	月桂醇聚醚-7
2-cadinol	2-杜松醇	2-杜松醇	2-杜松醇	2-杜松醇
biochanin	鹰嘴豆芽素	鹰嘴豆芽素	鹰嘴豆芽素
defibrase	降纤酶	降纤酶	纤维酶
dithizone	双硫腙	双硫腙	双硫腙	二苯基硫卡巴腙
Catoc-ene	卡托辛	卡托辛	卡托辛
isobutene	异丁烯	异丁烯	异丁烯	异丁烯
navelbine	诺维本	诺维本	诺维本
tephrosin	灰叶素	土碧黄甙	灰叶素
α-asarone	α-细辛醚	α-细辛醚	α-细辛醚	α-细辛醚
L-proline	L-脯氨酸	L-脯氨酸	L-脯氨酸	L-脯氨酸
l-menthol	l-薄荷醇	l-薄荷醇	l-薄荷醇	l-薄荷醇
invertase	转化酶	转化酶	转化酶	转化酶
DL-serine	DL-丝氨酸	DL-丝氨酸	DL-丝氨酸	DL-丝氨酸
austenite	奥氏体	奥氏体	奥氏体
perdipine	佩尔地平	佩尔地平	戊二烯
polybrene	聚凝胺	聚凝胺	聚凝胺
wilforine	雷公藤次碱	雷公藤次碱	雷公藤次碱	雷公藤次碱
Ibrutinib	依鲁替尼	依鲁替尼	依鲁替尼
flavonoid	类黄酮	类黄酮	类黄酮	类黄酮
friedelin	木栓酮	木栓酮	木栓酮	软木三萜酮
anisidine	茴香胺	茴香胺	茴香胺
clevudine	克来夫定	克来夫定	克来夫定
vatalanib	瓦他拉尼	瓦他拉尼	维他尼
activin A	激活素A	激活素A	激活素A	一种医药用酪蛋白的碘化物 A
6-paradol	6-姜酮酚	6-姜酮酚	6-姜酮酚
belotecan	贝洛替康	贝伐单	贝洛替康
prognosis	预后	预后	基)	预后
narcotine	那可汀	那可汀	那可汀
triallate	野麦畏	野麦畏	野麦畏	三阿洛酸酯
taraxerol	蒲公英赛醇	蒲公英赛醇	蒲公英赛醇	蒲公英赛醇
beraprost	贝前列素	贝前列素	贝前列素
cymoxanil	霜脲氰	霜脲苯	霜脲氰
2-decenol	2-癸烯醇	2-癸烯醇	2-癸烯醇	2-癸烯醇
saponin A	皂苷a	皂苷a	皂苷a	皂角苷 A
3-pcarene	3-皆烯	3-皆烯	3-烯
2-borneol	2-莰醇	2-联苯	2-莰醇	2-钓樟醇
D-carvone	右旋香芹酮	右旋香芹酮	右旋香芹酮	D-香芹酮
arabinose	阿拉伯糖	阿拉伯糖	阿拉伯糖	阿拉伯糖
disulfide	二硫醚	二硫醚	二硫醚	二硫化
docosanol	二十二醇	山嵛醇	二十二醇	二十二烷醇
rhoifolin	野漆树苷	野漆树苷	磺酰菌胺
D-mannose	D-甘露糖	D-甘露糖	D-甘露糖	D-甘露糖
Aconifine	10-羟基乌头碱	10-羟基乌头碱	10-羟基乌头碱
quinapril	喹那普利	喹那普利	喹那普利
oxacillin	苯唑西林	苯唑灵	氯二嗪	5－甲基－3－苯基－4－异[口恶]唑青霉素
tetracene	并四苯	并四苯	并四苯	四省
melatonin	褪黑素	褪黑素	烷基毒素	N－乙酰－5－甲氧基色胺
turmerone	姜黄酮	姜黄酮	姜黄酮
nano-gold	纳米金	纳米金	纳米金
n-decanal	n-癸醛	降癸醛	n-癸醛	n-癸醛
ethaselen	乙烷硒啉	乙烷硒啉	乙烷硒啉	乙硒杂
eicosanal	二十醛	二十醛	二十醛	二十烷醛
hexanoate	己酸酯	己酸已酯	己酸酯	己酸酯
eicosanol	二十烷醇	二十醇	二十烷醇	二十烷醇
dibekacin	地贝卡星	地贝卡星	地贝卡星
p-toluene	对甲苯	对甲苯	对甲苯	p-甲苯
1-indanol	1-茚醇	1-茚醇	1-茚醇	1-铟烷醇
dodecanal	十二醛	十二醛	十二醛	十二烷醛
allantoin	尿囊素	尿囊素	尿囊素	尿囊素
jasmonate	茉莉素	茉莉素	茉莉素	茉莉酮酸酯
kanamycin	卡那霉素	卡那霉素	苦霉素	卡那霉素
esprocarb	禾草畏	禾草畏	禾草畏
amphibole	闪石	闪石	锂
Antrycide	安锥赛	安锥赛	安妥舒-1
piribedil	吡贝地尔	吡利二砜	吡贝地尔
omethoate	氧化乐果	氧化乐果	氧化甲草坦
hordenine	大麦芽碱	大麦芽碱	大麦芽碱
γ-guaiene	γ-愈创木烯	γ-愈创木烯	γ-愈创木烯	γ-愈创木烯
lipoamide	硫辛酰胺	硫丁酰胺	硫辛酰胺
cefprozil	头孢丙烯	头孢丙烯	头孢丙烯
coumarone	香豆酮	香豆酮	香豆酮	香豆酮
vitacoxib	维他昔布	维他昔布	维他昔布
hexadiene	己二烯	己二烯	己二烯	己二烯
gomisin E	戈米辛E	戈米辛E	戈米辛E
idebenone	艾地苯醌	艾地苯衫	艾地苯醌
ketone 10	酮10	酮10	酮10	酮 10
b-cedrene	b-柏木烯	b-柏木烯	b-柏木烯	b-柏木烯
Acryl-Eze	雅克宜	雅克宜	E酶
coumaphos	蝇毒磷	蝇毒磷	地硫磷
troostite	屈氏体	屈氏体	托氏体
roxarsone	洛克沙胂	洛美沙星	洛克沙胂
maackiain	高丽槐素	马丽因糖	高丽槐素
carteolol	卡替洛尔	卡替洛尔	卡替洛尔
oxadiazon	噁草酮	噁草酮	噁草酮	氧杂重氮基酮
miltirone	丹参新酮	丹参新酮	丹参新酮
wulfenite	钼铅矿	钼铅矿	钼铅矿
bergapten	佛手柑内酯	佛手柑内酯	佛手柑内酯	香柠檬烯
bismutite	泡铋矿	泡铋矿	-铋矿
calpain 3	钙蛋白酶3	钙蛋白酶3	钙蛋白酶3
efavirenz	依法韦伦	克法韦	依法韦伦
Calycosin	毛蕊异黄酮	毛蕊异黄酮	毛蕊异黄酮	毛蕊异黄酮
almandine	铁铝榴石	铁铝榴石	铁铝榴石
terpilene	萜基烯	萜基烯	萜基烯	萜基烯
δ4-carene	δ4-蒈烯	δ4-蒈烯	δ4-蒈烯	δ4-蒈烯
ofloxacin	氧氟沙星	氟氟沙星	果霉素
ketotifen	酮替芬	酮替芬	酮替芬
ytterbium	镱	镱	基嘧啶	镱
T-cadinol	T-荜澄茄醇	T-荜澄茄醇	T-荜澄茄醇	T-杜松醇
gelsemine	钩吻素甲	钩吻素甲	钩吻素甲
β-thujone	β-侧柏酮	β-侧柏酮	β-侧柏酮	β-苧酮
ketorolac	酮咯酸	酮咯酸	酮咯酸
L-borneol	L-龙脑	L-龙脑	L-龙脑	L-钓樟醇
vindesine	长春地辛	长春地辛	长春地辛
sulfatide	脑硫苷脂	炔硫酸盐	脑硫苷脂
tegaserod	替加色罗	替加色罗	替加色罗
pure gold	纯金	纯金	纯金
anhydrite	硬石膏	硬石膏	硬石膏	脱水亚盐
fenipenol	苯戊醇	苯戊醇	苯戊醇
imidapril	咪达普利	咪唑啉	咪达普利
glyceride	甘油脂	甘油脂	甘油脂	甘油负离子
6-shogaol	6-姜烯酚	6-姜烯酚	6-姜烯酚
methional	蛋硫醛	蛋硫醛	蛋硫醛
vitamin B	维生素B	维生素B	维生素B	维生素 B
n-hexanal	正己醛	正己醛	正己醛	n-己醛
ornithine	鸟氨酸	鸟氨酸	洛尔曲明	鸟氨酸
D-alanine	D-丙氨酸	D-丙氨酸	D-丙氨酸	D-丙氨酸
cinnamene	肉桂烯	肉桂烯	肉桂烯	肉桂烯
handianol	汉地醇	汉地醇	汉地醇
hexestrol	己烷雌酚	己烷雌酚	己烷雌酚	六雌醇
linezolid	利奈唑胺	非洛地平	氯化丙地平
primer P2	引物P2	引物P2	引物P2	引物 P2
sennoside	番泻苷	番泻苷	番泻苷	番泻苷
triclopyr	三氯吡氧乙酸	三氯吡氧乙酸	三氯吡氧乙酸
xylobiose	木二糖	木双糖	木二糖	联木糖
oxaprozin	奥沙普秦	奥沙普秦	奥沙普秦
9-decenal	9-癸烯醛	9-癸烯醛	9-癸烯醛	9-癸烯醛
glipizide	格列吡嗪	格列吡嗪	格列吡嗪
α-thujone	α-侧柏酮	α-侧柏酮	α-侧柏酮	α-苧酮
neptunium	镎	镎	3	镎
lasalocid	拉沙里菌素	拉沙罗	拉沙里菌素
leonuride	益母草苷	益母草苷	益母草苷
D-allitol	D-阿洛醇	D-阿洛醇	D-阿洛醇	D-阿洛糖醇
mannanase	甘露聚糖酶	甘露聚糖酶	甘露聚糖酶	甘露烷酶
lanthanum	镧	镧	镧	镧
reductase	还原酶	还原酶	还原酶	还原酶
cadinenol	杜松烯醇	杜松烯醇	杜松烯醇	杜松烯醇
a-clovene	a-新丁香三环烯	a-新丁子-新喇子烯	a-新丁香三环烯
flammulin	火菇素	火菇素	4氯霉素	火菇菌素
1H-indole	1H-吲哚	1H-吲哚	1H-吲哚	1H-吲哚
butadiene	丁二烯	丁二烯	丁二烯	丁二烯
1-nonanol	1-壬醇	1-壬醇	1-壬醇	1-壬烷醇
bisacodyl	比沙可啶	比沙可啶	比沙可啶
bauerenol	降香醇	降芹醇	降香醇	降香醇
esculetin	七叶内酯	七叶内酯	七叶内酯	七叶亭
palytoxin	岩沙海葵毒素	岩沙海葵毒素	岩沙海葵毒素
phenamide	双苯酰草胺	苯胺	双苯酰草胺	苯酰胺
orthodene	荠苎烯	荠苎烯	烯	荠苧登
alismol G	泽泻醇G	泽泻醇G	泽泻醇G
metformin	二甲双胍	美托莫韦	咪芳香豆素	二甲双胍
primer B2	引物B2	引物B2	引物B2	引物 B2
tridecane	十三烷	十三碳	十三烷	十三烷
L-alanine	L-丙氨酸	L-丙氨酸	L-丙氨酸	L-丙氨酸
solanesol	茄尼醇	茄尼醇	茄尼醇	茄呢醇
β-cedrene	β-雪松烯	β-雪松烯	β-雪松烯	β-柏木烯
biopterin	生物蝶呤	生物松	生物蝶呤	联蝶呤
cinoxacin	西诺沙星	西诺沙星	西诺沙星	噌恶星
aragonite	文石	文石	海藻血乙素
carbamide	碳酰二胺	碳酰胺	碳酰胺	尿素
complex I	配合物I	配合物I	配合物I	络合物 I
loliolide	黑麦草内酯	黑麦草内酯	黑麦草内酯
sisomicin	西索米星	西沙星	西索米星
viaminate	维胺酯	维氨酸甲酸铵	维胺酯
α-thujene	α-侧柏烯	α-侧柏烯	α-侧柏烯	α-苧烯
n-butanol	正丁醇	正丁醇	正丁醇	n-丁醇
anisodine	樟柳碱	樟柳碱	樟柳碱	烷异啶
avicelase	微晶纤维素酶	微晶化酶	乙酰化酶	微晶纤维素酶
cathinone	卡西酮	卡沙酮	卡西酮
dasatinib	达沙替尼	达沙替尼	达沙替尼
cellulase	纤维素酶	滤脂蛋白	纤维素酶	纤维素酶
boldenone	勃地龙	勃地龙	血苯
Cyclin D1	细胞周期素D1	细胞周β11	细胞周期素D1
polyamine	多胺	多胺	多胺	聚胺
ramelteon	雷美替胺	雷公藤防生成素	雷美替胺
L-carveol	L-香芹醇	左旋香芹醇	L-香芹醇	L-香芹醇
mefenacet	苯噻酰草胺	苯噻菌烷	苯噻酰草胺
temazepam	替马西泮	替马西泮	替马西泮
piracetam	吡拉西坦	吡拉西坦	吡拉西坦
kaolinite	高岭土	高岭土	高岭土	高岭土
diacerein	双醋瑞因	双醋瑞因	双醋瑞因
closantel	氯氰碘柳胺钠	氯嘧啶	氯氰碘柳胺钠
exenatide	艾塞那肽	艾塞那肽	艾塞那肽
farnesene	金合欢烯	法尼烯	金合欢烯	法呢烯
Primidome	扑米酮	扑米酮	扑米酮
mitomycin	丝裂霉素	丝裂霉素	丝裂霉素	丝裂霉素
threonine	苏氨酸	苏氨酸生成素	金刚烯醇	苏氨酸
tap water	自来水	自来水	自来水
Indinavir	茚地那韦	茚地那韦	茚地那韦
Silymarin	水飞蓟素	水飞蓟素	水飞蓟素	水飞蓟素
sweroside	獐牙菜苷	獐牙菜苷	叶烯化金	獐牙菜苷
echinatin	刺甘草查耳酮	刺甘草查耳酮	刺甘草查耳酮
genistein	染料木素	染料木素	海松	染料木黄酮
caspase 3	半胱氨酸蛋白酶3	半胱氨酸蛋白酶3	半胱氨酸蛋白酶3
phosphate	磷酸盐	磷酸盐	磷酸盐	磷酸酯
parathion	对硫磷	对硫磷	对硫磷	苯硫磷酯
inhibin-A	抑制素-A	抑制素-A	抑制素-A	抑制素-A
plifenate	三氯	三氯	三氯
4-nonenal	4-壬烯醛	4-壬烯醛	4-壬烯醛	4-壬烯醛
diagnosis	诊断	诊断	二磷脂
isoenzyme	同工酶	同工酶蓝B	同工酶	同功酶
ispamicin	异帕米星	椰油菊醚	异帕米星
willemite	硅锌矿	硅锌矿	硅锌矿
toxaphene	毒杀芬	毒杀芬	毒杀芬
protamine	鱼精蛋白	鱼精蛋白	鱼精蛋白
furantoin	呋喃妥因	呋喃氨烷酸	呋喃妥英	呋喃妥英
glabridin	光甘草定	光甘草定	光甘草定	光甘草定
corilagin	柯里拉京	柯里拉京	氯乙
tenofovir	替诺福韦	替诺福韦	替诺福韦
β-glucose	β-葡萄糖	β-葡萄糖	β-葡萄糖	β-葡萄糖
nitarsone	硝苯胂酸	硝苯胂酸	硝苯胂酸
pazopanib	帕唑帕尼	帕唑帕尼	帕唑帕尼
Magnetite	磁铁矿	磁铁矿	镁黄铁	磁铁矿
Bupropion	安非拉酮	安非拉酮	安非拉酮
artemitin	洋艾素	黄维米霉素	艾黄素
Enalapril	依那普利	依那普利	依那普利
gehlenite	钙黄长石	钙黄长石	钙黄长石
ester-105	酯-105	酯-105	酯-105	酯-105
acid blue	酸性蓝	酸性蓝	酸性蓝	酸蓝
lomustine	洛莫司汀	洛莫司汀	莫l-汀
δ-guaiene	δ-愈创木烯	δ-愈创木烯	δ-愈创木烯	δ-愈创木烯
tadalafil	他达拉非	他达拉非	他达拉非
silatrane	杂氮硅三环	杂氮硅三环	杂氮硅三环
bensulide	地散磷	地散磷	地散磷
9-icosyne	9-二十炔	9-二十炔	9-二十炔	9-二十碳炔
azaperone	阿扎哌隆	阿扎哌隆	阿扎哌隆	氮杂过酮
roseoside	长春花苷	莫散苷	长春花苷
rhamnetin	鼠李素	鼠李素	鼠李素	鼠李丁亭
carob gum	角豆胶	角豆胶	角豆胶	角豆龈
panipenem	帕尼培南	帕尼培南	帕尼培南
sucralose	三氯蔗糖	三氯蔗糖	三氯蔗糖
tricosane	二十三烷	二十三烷	二十三烷	二十三烷
santalene	檀香烯	檀香烯	檀香烯	檀香烯
β-copaene	β-古巴烯	β-古巴烯	β-古巴烯	β-烯
capsaicin	辣椒素	辣椒素		辣椒碱
β-catenin	β-连环素	β-连环素	β-连环素
sulfamate	氨磺酸	氨基磺酸布酯	氨磺酸	氨基磺酸酯
ice water	冰水	冰水	冰水
indigotin	靛青	靛青	靛红	靛蓝
nobiletin	川陈皮素	川陈皮素	川陈皮素
propaphos	丙虫磷	丙醇磷	丙虫磷
Cuprizone	环已酮二腙	环已酮二腙	环已酮二腙
cocoonase	溶茧酶	溶茧酶	溶环氧酶
guanidine	胍	胍	胍	胍
naltrexol	纳曲醇	纳曲醇	纳曲醇
polymyxin	多粘菌素	多粘菌素	多粘菌素	多粘菌素
bosutinib	伯舒替尼	伯舒替尼	伯舒替尼
1-hexanal	1-己醛	1-己醛	1-己醛	1-己醛
1-decanol	1-癸醇	1-癸醇	1-癸醇	1-癸醇
faropenem	法罗培南	法罗培南	法罗培南
ribavirin	利巴韦林	利巴韦林	利巴韦林
rottlerin	粗糠柴霉素	粗糠柴霉素	丙烯甲胺	粗糠柴苦素
quercetin	槲皮素	槲皮素	瑞香苷	槲皮素
α-copaene	α-咕吧烯	α-咕吧烯	α-龙脑	α-烯
tin oxide	氧化锡	氧化锡	氧化锡	氧化锡
factor Xa	因子Xa	因子Xa	因子Xa	因子 Xa
2-decanol	2-癸醇	2-癸醇	2-癸醇	2-癸醇
T-muurolol	t-依兰油醇	t-依兰油醇	t-依兰油醇
lafutidine	拉呋替丁	拉呋安酮	拉呋替丁
mycosporin	克霉素	克霉素	克霉素
β-famesene	beta-金合欢烯	beta-金合欢烯	beta-金合欢烯
γ-cadinene	γ-杜松烯	γ-杜松烯	γ-杜松烯	γ-杜松烯
gentianine	龙胆碱	龙胆碱	龙胆碱	龙胆碱
decitabine	地西他滨	地西他滨	地西他滨
adamantane	金刚烷	金刚烷	金刚烷	金刚烷
Aniracetam	茴拉西坦	茴拉西坦	茴拉西坦
azlocillin	阿洛西林	阿洛西林	阿洛西林
β-selinene	β-芹子烯	β-芹子烯	β-芹子烯	β-芹子烯
ascaridole	驱蛔素	驱蛔素	甲醛
diploptene	里白烯	里白烯	里白烯
oxymatrine	氧化苦参碱	氧化苦参碱	氧化苦参碱	氧代苦参碱
lumichrome	光敏素	光敏素	光敏素
glucosides	白芍总苷	白芍总苷	白异总苷	葡萄糖苷
α-sabinene	α-香桧烯	α-香桧烯	α-香桧烯	α-桧烯
steel, 10#	10#钢	10号可可蛋白钢	101钢	钢, 10#
methoprene	烯虫酯	烯虫酯	烯虫酯
metoprolol	美托洛尔	美托洛罗龙可	美托洛尔
15-crown-5	15-冠醚-5	15-冠醚-5	15-冠醚-5	15-冠-5
cefuroxime	头孢呋辛	头孢呋辛酯	头孢呋喃
etoricoxib	依托昔布	依托昔布	依托昔布
tachioside	它乔糖苷	它乔糖苷	硫色1花色素
permethrin	氯菊酯	氯菊酯	氯菊酯	苄氯菊酯
4-propylol	4-丙基酚	4-丙基酚	4-丙基酚	4-丙基醇
dipfluzine	双苯氟嗪	双氟芬	双苯氟嗪
amlodipine	氨氯地平	氨氯地平	氨氯地平
theaflavin	茶黄素	替加西平	茶黄素	茶中多元酚氧化产物
dicyclanil	地昔尼尔	地癸酸利哒克	地昔尼尔
crizotinib	克唑替尼	克唑替尼	克唑菌肽
Fluroxypyr	氯氟吡氧乙酸	氯氟吡氧乙酸	氯氟吡氧乙酸
ciguatoxin	雪卡毒素	西车草毒苷	雪卡毒素
cladribine	克拉屈滨	克拉屈滨	克拉屈滨
ferrierite	镁碱沸石	镁碱沸石	镁碱非他石
erythroose	赤藓糖	赤藓糖	赤藓糖	赤藓糖
jaceosidin	棕矢车菊素	棕+环十九苷	棕矢车菊素
pennogenin	偏诺皂甙元	偏诺皂甙元	偏诺皂甙元	喷闹配基
scytonemin	伪枝藻素	伪枝藻素	顺丁子黄酮
tianeptine	噻萘普汀	噻萘普汀	噻萘普汀
tridemorph	十三吗啉	三联螨啉	十三吗啉
n-propanol	正丙醇	正丙醇	正丙醇	n-丙醇
oncostatin	制瘤素	制瘤素	制瘤素	制瘤素
isoamylene	异戊烯	异戊烯	异戊烯	异戊基烯
hexadecene	十六烯	十六烯	十六烯	十六碳烯
neprilysin	脑啡肽酶	脑啡肽酶	脑啡肽酶
liensinine	莲心碱	莲心碱	莲心碱	莲心碱
δ cadinene	δ杜松烯	δ十二烯	δ杜松烯	δ杜松烯
D-sorbitol	D-山梨醇	D-山梨醇	D-山梨醇	D-山梨糖醇
dysprosium	镝	镝	氟石	镝
disulfoton	乙拌磷	乙拌磷	乙拌磷	二硫代酮
robenidine	氯苯胍	氯苯胍	氯苯胍
nonadecane	十九烷	十九烷	十九烷	十九烷
papaverine	罂粟碱	罂粟碱	帕肽胺	罂粟碱
Gomisin L1	戈米辛L1	戈米辛L1	戈米辛L1
homoserine	高丝氨酸	高丝氨酸	高丝氨酸	增丝氨酸
hygromycin	潮霉素	潮霉素	潮霉素
jamesonite	脆硫锑铅矿	脆铁胭素	马来硬铜矿
ceftibuten	头孢布烯	头孢布烯	头孢布烯
bacitracin	杆菌肽	杆菌肽	羧化酶
mevastatin	美伐他汀	土伐雄定	美伐他汀
isosorbide	异山梨醇	异山梨醇	异山梨醇	异山梨负离子
α-amanitin	α-鹅膏毒肽	α-鹅膏毒肽	α-鹅膏毒肽	α-鹅膏菌素
α-cadinene	α-杜松烯	α-杜松烯	α-杜松烯	α-杜松烯
α-camphene	α-莰烯	α-莰烯	α-莰烯	α-莰烯
aqua regia	王水	黄花定	水杨醛
dofetilide	多非利特	多非利特	多非利特
isopyrazam	吡唑萘菌胺	多异哒唑	吡唑萘菌胺
fleroxacin	氟罗沙星	氟洛沙星	氟罗沙星
dioctyltin	二辛基锡	二辛基锡	二辛基锡	二辛基锡
4-decanone	癸酮	4-癸酮	癸酮	4-癸酮
ifosfamide	异环磷酰胺	异环磷酰胺	异环磷酰胺
isocyanide	异腈	异腈	异腈	异氰化
Ubiquinone	泛醌	泛醌	泛醌	泛醌酮
vertimicin	威替米星	威替米星	威替米星
zilpaterol	西马特罗	西马特罗	西马特罗
nitrocefin	头孢硝噻吩	头孢硝噻吩	头孢硝噻吩
gellan gum	结冷胶	结冷胶	结L
cerium ion	铈离子	铈离子	铈离子	铈离子
raclopride	雷可必利	雷可必利	雷可必利
vardenafil	伐地那非	伐地那非	伐地那非
2,3-isatin	2,3-吲哚醌	2,3-吲哚醌	2,3-吲哚醌	2,3-靛红
eplerenone	依普利酮	依普利酮	依普利酮
Compound j	化合物j	化合物j	化合物j	混合物 j
D-fructose	D-果糖	D-果糖	D-果糖	D-果糖
superoxide	超氧化物	超氧化物	超氧化物	过氧化
mivacurium	米库氯铵	米库氯铵	米库氯铵
p38 kinase	p38激酶	p38激酶	p38激酶	p38致活酶
Thaumasite	碳硫硅钙石	碳威铁	碳硫硅钙石
resorcinol	间苯二酚	间苯二酚	间苯二酚	间苯二酚
ongifolene	长松叶烯	长江烯	长松叶烯
2-pentenal	2-戊烯醛	2-戊烯醛	2-戊烯醛	2-戊烯醛
liquiritin	甘草苷	甘草苷	甘草苷	甘草根亭
peroxidase	过氧化物酶	过氧化物酶	氧化酶	过氧化酶
dobutamine	多巴酚丁胺	多巴酚丁胺	多巴酚丁胺	二丁胺
Apaziquone	阿帕齐醌	阿帕齐醌	阿帕齐醌
nitrapyrin	氯甲基吡啶	氯甲基吡啶	氯甲基吡啶
xanthiside	噻嗪双酮苷	噻嗪双酮苷	噻嗪双酮苷
chrysophan	大黄酚苷	大黄酚苷	大黄酚苷
oplopanone	刺参酮	刺参酮	刺参酮
flutolanil	氟酰胺	氟酰胺	氟酰胺
carthamine	红花红色素	红花红色素	红花红色素
allitridin	大蒜新素	大蒜新素	大蒜新素	醛千三啶
coumarin-6	香豆素-6	香豆素-6	香豆素-6	香豆素-6
1-β-pinene	1-β-蒎烯	1-β-蒎烯	1-β-蒎烯	1-β-蒎烯
product 14	产物14	产物14	产物14	生成物 14
Nelarabine	奈拉滨	奈拉滨	奈拉滨
flavomycin	黄霉素	黄霉素	黄霉素	黄霉素
lacidipine	拉西地平	拉西地平	拉西地平
Cefalonium	头孢洛宁	头孢洛宁	头孢洛宁
polyphenol	多酚	多酚	多酚	聚苯酚
octopamine	章鱼胺	章鱼胺	草氰胺	鱆鱼胺
nongru 500	农乳500	农格500	农乳500
valeranone	缬草酮	缬草酮	缬草酮	缬草烷酮
triptonide	雷公藤内酯酮	雷公藤内酯酮	雷公藤内酯酮
binaphthol	联萘酚	联萘酚	联萘酚	联萘酚
atazanavir	阿扎那韦	阿扎替林	阿扎那韦
activin βA	活化素βA	活化素βA	活化素βA	一种医药用酪蛋白的碘化物 βA
acetone-d6	氘代丙酮	氘代丙酮	氘代丙酮	丙酮-d6
sulfameter	磺胺甲氧嘧啶	磺胺甲氧嘧啶	磺胺甲氧嘧啶
trisulfide	三硫化合物	三硫化合物	三硫化合物	三硫化
cetirizine	西替利嗪	西替利嗪	西替利嗪
1-limonene	1-柠檬烯	1-柠檬烯	1-柠檬烯	1-苧烯
2-myrcenal	2-月桂烯醛	2-月桂烯醛	2-月桂烯醛	2-月桂烯醛
folic acid	叶酸	叶腊石	氟菌酸
baimuxinol	白木香醇	白木香醇	白木香醇
nonadienol	2,6-壬二烯醇	2,6-壬二烯醇	2,6-壬二烯醇	壬二烯醇
isocitrate	异柠檬酸盐	异柠檬酸盐	异柠檬酸盐	异柠檬酸酯
L-catechin	L－儿茶素	L－儿茶素	L－儿茶素	L-儿茶酸
moroxydine	病毒灵	病毒灵	灭45-白杨醛
vitamin B3	维生素B3	维生素B3	维生素B3	维生素 B3
prodiamine	氨基丙禾灵	福美胺	氨基丙禾灵
Mucosolvan	沐舒坦	沐舒坦	对苯二甲酚
cinepazide	桂哌齐特	桂哌齐特	桂哌齐特
cryptopine	隐品碱	隐品碱	隐品碱
ditalimfos	灭菌磷	灭菌磷	灭菌磷
DL-alanine	DL-丙氨酸	DL-丙氨酸	DL-丙氨酸	DL-丙氨酸
iron, free	游离铁	游离铁	游离铁	铁, 自由的
flufiprole	丁虫腈	氟芬安	丁虫腈
flurazepam	氟西泮	氟西泮	氟西泮
betacyanin	甜菜红素	甜菜红素	甜菜红素
butylene-1	丁烯-1	丁烯-1	丁烯-1	亚丁基-1
daphnenone	瑞香烯酮	瑞香烯酮	瑞香烯酮
Galbanolen	格蓬烯	格蓬烯	格蓬烯
hexosamine	氨基己糖	氨基己糖	氨基己糖	六糖胺
acid red 9	酸性红9	酸性红9	酸性红9
thiophenol	苯硫酚	苯硫酚	苯硫酚	苯硫酚
γ-fagarine	γ-花椒碱	γ-花椒碱	γ-花椒碱	γ-崖椒碱
tacrolimus	他克莫司	他克莫司	他克莫司
Raf kinase	Raf激酶	Raf激酶	Raf激酶
ampelopsin	蛇葡萄素	蛇葡萄素	蛇葡萄素
corynoxine	柯诺辛碱	柯诺辛碱	去氧甲状腺原酮
alamifovir	阿米福韦	阿米福韦	阿米福韦胺
dimethipin	噻节因	噻节因	噻节因
lindenenol	乌药醇	芒百兰烯醇	乌药醇
vogeloside	断马钱子苷半缩醛内酯	断马钱子苷半缩醛内酯	丙二酸
wilforgine	雷公藤吉碱	雷公藤吉碱	雷公藤吉碱
tazobactam	他唑巴坦	他唑巴坦	酰氨替巴
Perifosine	哌立福新	哌立福新	哌立福新
1-docosene	1-二十二烯	1-二十二烯	1-二十二烯	1-二十二碳烯
isoprocarb	异丙威	异丙威	异丙威
octreotide	奥曲肽	奥曲肽	奥曲肽
Oleic acid	油酸	并榈酯	特草酸	油酸
vorinostat	伏立诺他	伏马菌素	伏立诺他
xinaomycin	新奥霉素	新奥霉素	新奥霉素
L-calamene	L-菖薄烯	L-菖薄烯	L-菖薄烯	L-卡拉烯
nocodazole	噻氨酯哒唑	噻氨酯哒唑	噻氨酯哒唑
Product 11	产物11	产物11	产物11	生成物 11
adalimumab	阿达木单抗	阿雷米多抗	阿达木单抗
citrulline	瓜氨酸	瓜氨酸	瓜氨酸	瓜氨酸
ethambutol	乙胺丁醇	乙胺	乙胺丁醇
cefozopran	头孢唑兰	头孢唑兰	头孢唑兰
dichlorvos	敌敌畏	敌敌畏	敌敌畏
troxerutin	曲克芦丁	曲克芦丁	曲克芦丁	维生素P4
lomerizine	洛美利嗪	洛美利嗪	洛美利嗪
metadoxine	美他多辛	美他根	美他多辛
Pyrethrins	除虫菊素	除虫菊素	除虫菊素
γmuurolene	衣兰油烯	衣敏素	衣兰油烯	γ衣兰油烯
Transmetil	思美泰	思美泰	舒美四
5-nonanone	5-壬酮	5-壬酮	5-壬酮	5-壬烷酮
isoborneol	异龙脑	异龙脑	异龙脑	异冰片
isopentane	异戊烷	异戊烷	异戊烷	异戊烷
intermedin	中介素	中介素	中介素
olomoucine	CDK抑制剂	CDS	CDK抑制剂
paclitaxel	紫杉醇	帕沙拉隆	阿格列汀
diaphorase	心肌黄酶	心肌黄酶	海藻糖
alprazolam	阿普唑仑	阿普唑仑	阿普唑仑
β-cyperone	β-香附酮	β-香附酮	β-香附酮	β-莎草酮
quinclorac	二氯喹啉酸	二氯喹啉酸	二氯喹啉酸
lycoramine	力可拉敏	力可拉敏	力可拉敏
jujuboside	酸枣仁皂苷	酸枣仁皂苷	酸枣仁皂苷	酸枣仁皂苷
Profoxydim	环苯草酮	环苯草酮	环苯草酮
3-undecone	3-十一酮	3-十一酮	3-十一酮	3-十一酮
Chamigrene	花柏烯	花柏烯	花柏烯
periocline	派丽奥	派丽奥	克罗胺
isopentene	异戊烯基黄酮	异戊烯基黄酮	异戊烯基黄酮	异戊烯
hexanamide	己酰胺	己酰胺	己酰胺	己酰胺
protease B	蛋白酶B	蛋白酶B	蛋白酶B	蛋白酶 B
d-menthone	d-薄荷酮	d-薄荷酮	d-薄荷酮	d-薄荷酮
isocyanate	异氰酸酯	异氰酸酯	异氰酸酯	异氰酸酯
loperamide	洛哌丁胺	洛哌丁胺	洛哌丁胺
α-Ylangene	α-依兰烯	α-依兰烯	α-依兰烯
18-crown-6	18-冠-6	18-冠-6	18-冠-6	18-冠-6
hypaconine	次乌头原碱	次乌头原碱	次乌头原碱
dityrosine	二酪氨酸	二氨基二腺苷	二酪氨酸	二酪氨酸
bipyridine	联二吡啶	联二吡啶	联二吡啶	联吡啶
infliximab	英夫利西	英夫利西	英夫利西
grevillone	银桦内酯	银桦内酯	银桦内酯
n-pentanal	正戊醛	正戊醛	正戊醛	n-戊醛
suvorexant	苏沃雷生	苏沃沙星	苏氨瑞克
travoprost	曲伏前列腺素	曲伏前列腺素	曲伏前列腺素
zonisamide	唑尼沙胺	唑尼沙胺	唑尼沙胺
homosalate	胡莫柳酯	多莫解氯	胡莫柳酯
ketoprofen	酮洛芬	喷罗洛芬	酮洛芬
bavachinin	补骨脂二氢黄酮甲醚	补骨脂素	补骨脂二氢黄酮甲醚	破故纸素英
akermanite	镁黄长石	镁黄长石	镁黄长石
3-etcosene	3-二十烯	3-二十烯	3-二十烯
ilaprazole	艾普拉唑	艾普拉唑	艾普拉唑
metakaolin	偏高岭土	偏高岭土	偏高岭土	变高岭石
α-limonene	α-柠檬烯	α-柠檬烯	α-柠檬烯	α-苧烯
bupirimate	乙嘧酚磺酸酯	丙啶	乙嘧酚磺酸酯
dibutyltin	二丁基锡	二丁基锡	二丁基锡	二丁基锡
eculizumab	依库珠单抗	依库珠单抗	依库珠单抗
pyridazine	哒嗪	哒嗪	哒嗪	哒嗪
hesperidin	橙皮苷	橙皮苷	橙皮苷	橙皮苷
lithionite	锂云母	锂云母	锂云母	千硫酮亚盐
usnic acid	松萝酸	松萝酸	松萝酸
decanediol	癸二醇	癸二醇	癸二醇
evofolin B	楝叶吴茱萸素B	楝叶吴茱萸素B	多叶叶醇菌素
Glucophage	格华止	格华止	格华洛尔
D-tyrosine	D-酪氨酸	D-酪氨酸	D-酪氨酸	D-酪氨酸
flutriafol	粉唑醇	粉唑醇	氟虫腈
scopoletin	东莨菪内酯	东莨菪内酯	东莨菪内酯	7－羟基－6－甲氧基香豆素
prochloraz	咪鲜胺	恶霉虫	咪鲜胺
propionate	丙酸盐	丙酸盐	丙酸盐	丙酸盐
netilmicin	奈替米星	奈替米星	奈替米星
methacetin	美沙西丁	美沙西丁	美沙西丁	N－乙酰对甲氧基苯胺
mildronate	米屈肼	米屈肼	米屈肼
vitamin PP	维生素PP	维生素PP	维生素PP	维生素 PP
Compound 1	化合物1	化合物1	化合物1	混合物 1
bortezomib	硼替佐米	硼替佐米	硼替佐米
zingiberol	姜醇	姜酚	姜醇	姜醇
γ-cubebene	γ-毕澄茄烯	γ-毕澄茄烯	γ-丁烯	γ-荜澄茄油烯
ketanserin	酮色林	恩那松	酮色林	酮烷丝氨酸
picrotoxin	印防己毒素	印防己毒素	戊醇	木防己苦毒素
1-indanone	1-茚满酮	1-茚满酮	1-茚满酮	1-铟烷酮
bendiocarb	恶虫威	苯菌菌胺	恶虫威
β-santalol	β-檀香醇	β-檀香醇	β-檀香醇	β-檀香醇
phenacetin	非那西丁	非那西丁	非那西丁	非那西汀
9-eicosyne	9-二十碳炔	9-二十碳炔	9-二十碳炔	9-二十碳炔
Compound X	化合物X	化合物X	化合物X	混合物 X
epirubicin	表阿霉素	表阿霉素	表阿霉素
evodiamine	吴茱萸碱	吴茱萸碱	吴茱萸碱	吴茱萸碱
ζ-carotene	ζ-胡萝卜素	ζ-胡萝卜素	ζ-胡萝卜素	ζ-叶红素
zeaxanthin	玉米黄素	玉米黄素	玉米黄素	玉米黄质
xanthosine	黄嘌呤核苷	黄嘌呤核苷	黄嘌呤核苷	黄苷
icodextrin	艾考糊精	艾考糊精	艾西酮酸
2-furanone	2-呋喃酮	2-呋喃酮	2-呋喃酮	2-呋喃酮
thiodicarb	硫双威	硫双威	硫双威	硫双灭多威
alkylamine	烷基胺	烷基胺	烷基胺	烷基胺
1-heptanal	1-庚醛	1-庚醛	1-庚醛	1-庚醛
compound 7	化合物7	化合物7	化合物7	混合物 7
verbascose	毛蕊花糖	毛蕊花糖	毛蕊花糖
myrosinase	黑芥子酶	黑芥子酶	黑芥子酶
lomitapide	洛美他派	洛美他派	洛美他派
impurity 8	杂质8	杂质8	杂质8	杂质 8
Resinase A	生物酶	生物酶	生物酶
octaglycol	八乙二醇	八乙二醇	八乙二醇	八二醇
Panshengan	盼生安	盼生安	甘露聚糖
lehmannine	莱蔓碱	莱蔓碱	苯胺
tridecanal	十三醛	十三醛	十三醛	十三烷醛
epimedin C	朝藿定C	朝藿定C	朝藿定C
cyasterone	杯苋甾酮	杯苋甾酮	琥珀甾酮
neoxanthin	新黄质	新黄黄素	新黄质	新黄嘌呤
gossypetin	棉皮素	棉皮素	棉皮素
polygeline	聚明胶肽	聚明胶肽	聚明胶肽
ramiprilat	雷米普利拉	雷米普利拉	雷米普利拉
pennyroyal	薄荷油	薄荷油	薄荷油
neopentane	新戊烷	新戊烷	新戊烷	新戊烷
Dextran 70	右旋糖酐70	右旋糖酐70	右旋糖酐70	葡聚糖 70
chlorition	亚氯酸根	亚氯酸根	亚氯酸根
Rho kinase	Rho 激酶	Rho 激酶	Rho 激酶
retigabine	瑞替加滨	瑞替拉汀	瑞替加滨
thiodan II	硫丹II	硫丹II	硫丹II
tipranavir	替拉那韦	替拉那韦	替拉那韦
β-amanitin	β-鹅膏毒肽	β-鹅膏毒肽	β-鹅膏毒肽	β-鹅膏菌素
subtilisin	枯草杆菌蛋白酶	枯草菌素	枯草杆菌蛋白酶	枯草溶菌素
amiodarone	胺碘酮	胺双菌酮	胺碘酮	胺碘酮
2-octanone	2-辛酮	2-辛酮	2-辛酮	2-辛酮
compound C	化合物C	化合物C	化合物C	混合物 C
citrusin C	枸橼苦素	枸橘苦素C	枸橼苦素
isomaltase	异麦芽糖酶	异麦芽糖酶	异麦芽糖酶	异麦芽糖酶
nizatidine	尼扎替丁	尼扎替丁	尼扎替丁
nootkatone	圆柚酮	圆柚酮	辛
tetramycin	梧宁霉素	梧宁霉素	四肽	四霉素
Trometamol	氨丁三醇	托美坦	氨丁三醇
tetradifon	三氯杀螨砜	三氯佐昔尼	三氯杀螨砜
product 13	产物13	产物13	产物13	生成物 13
Colicin Ia	大肠菌素Ia	大肠菌素Ia	大肠菌素Ia	大肠杆菌素 Ia
didanosine	去羟肌苷	地塞素	二氨酸甘肽5
etanercept	依那西普	依替巴肽	依那西普
florasulam	双氟磺草胺	氯巴根泥	双氟磺草胺
martensite	马氏体	马氏体	马氏体
arprinocid	氟腺嘌呤	氟二石脂苷	氟腺嘌呤
acid green	酸性绿	酸性绿	酸性绿	酸绿
compound 3k	化合物3k	化合物3k	化合物3k	混合物 3k
compound T3	化合物T3	化合物T3	化合物T3	混合物 T3
cumylphenol	枯基酚	枯基酚	丁基酚	枯基<枯烯基；异丙苯基>苯酚
dynorphin A	强啡肽A	强啡肽A	胺a
thiocyanide	硫氰酸根	硫氰酸亚铜	硫氰酸根	硫代氰化
oxazolidine	噁唑烷	恶唑烷	噁唑烷	噁唑烷
erigeroside	飞蓬苷	飞蓬苷二磷	去叶木香苷
eszopiclone	右佐匹克隆	右佐匹克隆	右佐匹克隆
dracorhodin	血竭素	血竭素	血β素
dichlobenil	敌草腈	敌草腈	敌草腈
laxogenin C	拉肖皂苷C	拉肖皂苷C	拉花皂苷B
silafluofen	氟硅菊酯	氟硅吡草胺	氟硅菊酯
rifamycin B	利福霉素B	利福霉素B	利福霉素B	利福霉素 B
thymol blue	百里酚蓝	百里酚蓝	百里酚蓝	百里酚蓝
octanethiol	辛硫醇	辛硫醇	辛硫醇	辛硫醇
atalafoline	东风桔碱	东克奥林	氮唑A
compound 9m	化合物9m	化合物9m	化合物9m	混合物 9m
steel, TRIP	TRIP钢	TRIP钢	TRIP钢	钢, TRIP
imidaprilat	咪达普利拉	咪达普利拉	咪达普利拉
simvastatin	辛伐他汀	辛伐他汀	阿曲抑制素
pyrazoxyfen	苄草唑	苄草唑	苄草唑	吡喃偶氮氧代烯
clopidogrel	氯吡格雷	氯吡格雷	氯吡格雷
compound 8j	化合物8j	化合物8j	化合物8j	混合物 8j
acibenzolar	活化酯	活化酯	活化酯
bergamotene	香柠檬烯	香柠檬烯	香柠檬烯	香柠檬烯
nitrogenase	固氮酶	固氮酶	固氮酶	氮酶
Oxfendazole	奥芬达唑	奥芬达唑	奥芬达唑
1-docosanol	1-二十二醇	1-二十二醇	1-二十二醇	1-二十二烷醇
triflumuron	杀铃脲	杀铃脲	杀铃脲
Z-6-shogaol	Z-6-姜烯酚	Z-6-姜烯酚	Z-6-姜烯酚
hexadecanal	十六醛	十六醛	十六醛	十六烷醛
L-ornithine	L-鸟氨酸	L-鸟氨酸	L-鸟氨酸	L-鸟氨酸
Schiff base	席夫碱	席夫碱	木钠
pentraxin 3	五聚素3	唑葡萄素	五聚素3
compound 2o	化合物2o	化合物2o	化合物2o	混合物 2o
follistatin	卵泡抑素	卵泡抑素	拉司他吡
Compound M7	化合物M7	化合物M7	化合物M7	混合物 M7
compound 8f	化合物8f	化合物8f	化合物8f	混合物 8f
iron, salts	铁盐	铁盐	铁盐	铁, 盐类
lathosterol	7-烯胆甾烷醇	7-烯异谷油醇	7-烯胆甾烷醇
L-carnosine	L-肌肽	L-赖氨酸	L-肌肽	L-肌肽
metalaxyl-M	精甲霜灵	精甲霜灵	精甲霜灵
nitrophenol	硝基苯酚	硝基苯酚	硝基苯酚	硝基苯酚
a-D-lactose	a-D-乳糖	a-D-乳糖	a-D-乳糖	a-D-乳糖
acetylfuran	乙酰呋喃	乙酰呋喃	乙酰呋喃	乙酰基呋喃
Compound IX	化合物IX	化合物IX	化合物IX	混合物 IX
compound L4	化合物L4	化合物L4	化合物L4	混合物 L4
hypaphorine	刺桐碱	刺桐碱	刺阿碱	刺桐碱
guineensine	几内亚胡椒碱	几内亚角乙腺	苦尿苷
compound L5	化合物L5	化合物L5	化合物L5	混合物 L5
compound 4s	化合物4s	化合物4s	化合物4s	混合物 4s
policosanol	多廿烷醇	多廿烷醇	多酚
curzerenone	莪术酮	莪术烯酮	莪术酮	蓬莪术酮
compound 4j	化合物4j	化合物4j	化合物4j	混合物 4j
cathepsin C	组织蛋白酶C	组织蛋白酶C	组织蛋白酶C	组织蛋白酶 C
tea pigment	茶色素	茶色素	茶色素
metconazole	叶菌唑	叶菌唑	叶菌唑
zearalanone	玉米赤霉酮	玉米赤霉酮	玉米赤霉酮
α-vitamin E	α-维生素E	α-维生素E	α-维生素E	α-维生素 E
carbetamide	双酰草胺	氯巴新尼树	双酰草胺	碳杂丁酰胺
epratuzumab	依帕珠单抗	咯菌钨	依帕珠单抗
xanthotoxin	花椒毒素	花椒毒素	花椒毒素	8－甲氧基补骨素
fulvestrant	氟维司群	氟维司群	氟维司群
pentadecane	十五烷	十五烷	十五烷	十五烷
vitispirane	葡萄螺烷	石烷	葡萄螺烷
isoabietene	异松香烯	异松香烯	异松香烯	异松香烯
isomaltitol	异麦芽酮糖醇	异麦芽酮糖醇	异麦芽酮糖醇
propranolol	普萘洛尔	普萘洛尔	普萘洛尔
sanggenon C	桑根酮C	桑根酮C	桑根酮C
penciclovir	喷昔洛韦	喷昔洛韦	喷昔洛韦
polyactin A	多抗甲素	多抗甲素	多抗甲素	聚肌动蛋白 A
phenylcyano	苯基氰	苯基氰	苯基氰	苯基氰基
helium, ion	氦离子	氦离子	I离子	氦, 离子
flavourzyme	风味蛋白酶	黄吡体	阿4-磷酸甘油
compound 3n	化合物3n	化合物3n	化合物3n	混合物 3n
acid blue 9	酸性蓝9	酸性蓝9	酸性蓝9	酸蓝 9
droloxifene	屈洛昔芬	金福洛	洛洛芬
dizocilpine	地卓西平	地利匹	地卓西平
cloxacillin	氯唑西林	氯唑西林	氯唑西林	5－甲基－3－邻氯苯基－4－异恶唑青霉素
caspofungin	卡泊芬净	卡罗罗因衫	卡泊芬净
acid red 73	酸性红73	酸性红73	酸性红73
Ti-Ni alloy	钛镍合金	钛镍合金	钛镍合金	Ti-Ni 合金
meisoindigo	甲异靛	异丹双降	甲异靛
thyrotropin	促甲状腺素	促甲状腺素	促甲状腺素	促甲状腺激素
4-undecanol	4-十一醇	4-十一醇	4-十一醇	4-十一烷醇
clerosterol	赤酮甾醇	赤特衫醇	赤酮甾醇
compound 3p	化合物3p	化合物3p	化合物3p	混合物 3p
compound 5q	化合物5q	化合物5q	化合物5q	混合物 5q
cortistatin	皮质抑素	皮质抑素	皮质抑素
Compound 2a	化合物2a	化合物2a	化合物2a	混合物 2a
calcifediol	骨化二醇	骨化二醇	骨化二醇
anisodamine	山莨菪碱	山莨菪碱	山莨菪碱
rimsulfuron	玉嘧磺隆	玉嘧磺隆	甲基磺隆
propanamide	丙酰胺	丙酰胺	丙酰胺	丙酰胺
mephosfolan	地安磷	地安磷	地安磷
clofarabine	氯法拉滨	氯法拉滨	氯法拉滨
compound 2k	化合物2k	化合物2k	化合物2k	混合物 2k
τ-gurjunene	t-古芸烯	t-古芸烯	t-古芸烯	τ-古芸烯
tolfenpyrad	唑虫酰胺	唑虫酰胺	唑虫酰胺
trehalulose	海藻酮糖	脂色素	海藻酮糖
hepcidin-25	铁调素25	铁调素25	铁调素25
adipophilin	亲脂素	亲脂素	醚
azaconazole	氧环唑	氧环唑	氧环唑
compound 3m	化合物3m	化合物3m	化合物3m	混合物 3m
compound 5j	化合物5j	化合物5j	化合物5j	混合物 5j
compound I2	化合物I2	化合物I2	化合物I2	混合物 I2
β-eudesmene	β-桉叶烯	β-桉叶烯	β-桉叶烯	β-桉叶烯
α-mannatide	α-甘露聚糖肽	α-甘露聚糖肽	α-甘露聚糖肽
tetranectin	四连接素	四氢化萘	四连接素
Compound 9l	化合物9l	化合物5l	化合物9l	混合物 9l
compound 2l	化合物2l	化合物2l	化合物2l	混合物 2l
salinomycin	盐霉素	盐霉素	盐霉素
sevoflurane	七氟醚	七氟醚	七氟醚
compound 9e	化合物9e	化合物9e	化合物9e	混合物 9e
L-arabinose	L-阿拉伯糖	L-阿拉伯糖	L-阿拉伯糖	L-阿拉伯糖
cyclodecane	环癸烷	环癸烷	环癸烷	环癸烷
Eupatorin A	紫茎泽兰素A	紫茎泽兰素A	紫A2基环氧磷酸替米
flumioxazin	丙炔氟草胺	氟胺唑	丙炔氟草胺
compound 43	化合物43	化合物43	化合物43	混合物 43
prodigiosin	灵菌红素	黄芪甲灵	灵菌红素	灵菌红素
nateglinide	那格列奈	泰格格列灭	那格列奈
octylphenol	辛基酚	辛基酚	辛基酚	辛基苯酚
jasmolin II	茉酮菊素II	茉酮菊素II	茉酮菊素II
propyzamide	炔苯酰草胺	磺酰咪哌酰量	炔苯酰草胺
trichlorfon	敌百虫	好年冬	敌百虫
terfenadine	特非那定	特非那定	特非那定
α-farnesene	α-金合欢烯	α-金合欢醇	α-金合欢烯	α-法呢烯
calcium ion	钙离子	钙钙铁钙	甲离子	钙离子
bivalirudin	比伐卢定	比伐多敌苷	比伐卢定
2-dodecanol	2-十二醇	2-十二醇	2-十二醇	2-十二烷醇
fluconazole	氟康唑	氟烷唑	氟唑环唑
prallethrin	炔丙菊酯	苯丙菊酯	炔丙菊酯
ilexoside B	冬青苷B	冬青苷B	冬青苷B
lactuside B	莴苣苷B	莴苣苷B	氧化物酶
dimethicone	二甲硅油	二甲硅油	二甲硅油	二甲酮
bupleurynol	柴胡炔醇	柴胡炔醇	丁醇
skimmianine	茵芋碱	茵芋碱	细辛胺
paraldehyde	三聚乙醛	乙醛	三聚乙醛	三聚乙醛
nornicotine	降烟碱	降烟碱	降烟碱	去甲烟碱
erigeside C	飞蓬苷C	飞蓬苷C	飞蓬苷C
deslanoside	西地兰	西地兰	西地兰
compound B2	化合物B2	化合物B2	化合物B2	混合物 B2
compound T6	化合物T6	化合物T6	化合物T6	混合物 T6
neosolaniol	新茄病镰刀菌烯醇	新茄病镰刀菌烯醇	新茄病镰刀菌烯醇
haloperidol	氟哌啶醇	氟哌啶醇	氟哌啶醇
ginsenoside	人参皂苷	人参皂苷	人参皂苷	人参皂苷
patchoulene	绿叶烯	绿叶烯	绿叶烯	绿叶烯
sulprostone	硫前列酮	硫前列酮	硫前列酮
erucic acid	芥酸	芥酸	芥酸	芥酸
compound Ia	化合物Ia	化合物Ia	化合物Ia	混合物 Ia
Compound M6	化合物M6	化合物M6	化合物M6	混合物 M6
6-undecanol	6-十一醇	6-十一醇	6-十一醇	6-十一烷醇
doxycycline	强力霉素	强力霉素	酮	强力霉素
Cathepsin S	组织蛋白酶S	组织蛋白酶S	组织蛋白酶S	组织蛋白酶 S
haleniaside	花锚甙	花锚甙	花诺龙酰胺
uronic acid	糖醛酸	糖醛酸	糖醛酸	糖酮酸
Z-2-nonenal	Z-2-壬烯醛	Z-2-壬烯醛	Z-2-壬烯醛	Z-2-壬烯醛
musk ketone	酮麝香	喘涎酮	酮麝香	麝香酮
benfluralin	乙丁氟灵	苯甲氧氟胺	乙丁氟灵
compound 4u	化合物4u	化合物4u	化合物4u	混合物 4u
compound 3g	化合物3g	化合物3g	化合物3g	混合物 3g
deacetylase	去乙酰化酶	去乙酰化酶	去乙酰化酶	脱乙酰基酶
pariphyllin	蚤休皂苷	蚤休皂苷	四物
S-ibuprofen	S-布洛芬	S-布洛芬	S-布洛芬
o-toluidine	邻甲苯胺	邻甲苯胺	邻甲苯胺	o-甲苯胺
perchlorate	高氯酸盐	氟氯氰矿	高氯酸盐	高氯酸酯
diglyceride	甘二酯	三甘油脂	甘二酯	二甘油负离子
compound E2	化合物E2	化合物E2	化合物E2	混合物 E2
alendronate	阿仑膦酸钠	阿仑膦酸钠	阿仑膦酸钠
(+)-camphor	(+)-樟脑	(+)-樟脑	(+)-樟脑	(+)-樟脑
betaxanthin	甜菜黄素	甜菜黄素	甜菜黄素
anisic acid	茴香酸	茴香酸	茴香酸	(大)茴香酸
girinimbine	吉九里香碱	吉九里香碱	吉九里香碱
α-synuclein	α-突触核蛋白	α-突触核蛋白	α-突触核蛋白
β-terpinene	β-松油烯	β-松油烯	β-松油烯	β-萜烯
patchoulane	绿叶烷	绿黄蓍霉素	绿叶烷
imiprothrin	炔咪菊酯	炔咪菊酯	二硫磷
fraxiparine	速碧林	速碧林	氟菌灵
carthamidin	红花素	红花苷	红花素	红花定
compound L3	化合物L3	化合物L3	化合物L3	混合物 L3
compound T8	化合物T8	化合物T8	化合物T8	混合物 T8
amylopectin	支链淀粉	支链淀粉		支链淀粉
trepibutone	曲匹布通	曲匹布通	曲匹布通
milnacipran	米那普仑	米那普仑	米那普仑
kadsurenone	海风藤酮	海风藤酮	海风藤酮
furaltadone	呋喃它酮	呋喃它亭	呋喃它酮
gonadorelin	戈那瑞林	戈瑞状林蛋白	戈那瑞林
amino group	胺基	胺基	胺基	氨基组
compound 3j	化合物3j	化合物3j	化合物3j	混合物 3j
γ-vitamin E	γ-维生素E	γ-维生素E	γ-维生素E	γ-维生素 E
vinylphenol	乙烯基苯酚	乙烯基苯酚	乙烯基苯酚	乙烯基苯酚
longifolene	长叶烯	长叶烯	长叶烯	长(松)叶烯
hydralazine	肼苯哒嗪	肼苯哒嗪	肼苯哒嗪	肼屈嗪
Compound 6m	化合物6m	化合物6m	化合物6m	混合物 6m
fucoxanthin	岩藻黄素	岩藻黄素	岩藻黄素	岩藻黄质
glutathione	谷胱甘肽	谷胱甘肽	谷胱甘肽	谷胱甘肽
diphacinone	敌鼠钠盐	敌鼠钠盐	敌鼠钠盐
ethofenprox	醚菊酯	醚菊酯	醚菊酯
nordiazepam	去甲地西泮	2-九卡沙赛明	去甲地西泮
smithsonite	菱锌矿	菱锌矿	水合物
toosendanin	川楝素	乳虫氮肽	川楝素	川楝素
α-turmerone	α-姜黄酮	α-姜黄酮	α-姜黄酮
veratrosine	藜芦新碱	藜芦新碱	藜芦新碱
iso-elemene	异榄香烯	异榄香烯	异榄香烯	异-榄香烯
pentacosane	二十五烷	二十五烷	二十五烷	二十五烷
phosphorite	金磷矿	磷磷矿	金磷矿	磷亚盐
nemonoxacin	奈诺沙星	奈诺沙星	奈诺沙星
1-dodecanol	1-十二醇	1-十二醇	1-十二醇	1-十二烷醇
compound 6d	化合物6d	化合物6d	化合物6d	混合物 6d
Damascenone	大马酮	大马酮	大马酮	大马烯酮
doxofylline	多索茶碱	多索茶碱	多索茶碱
eremophlene	雅榄兰烯	雅榄兰烯	雅榄兰烯
compound 31	化合物31	化合物31	化合物31	混合物 31
cis-carveol	顺-香芹醇	顺-香芹醇	顺-香芹醇	顺-香芹醇
compound I6	化合物I6	化合物I6	化合物I6	混合物 I6
kitasamycin	吉他霉素	吉他霉素	吉他霉素	北里霉素
lactoferrin	乳铁蛋白	乳铝铝	乳铁蛋白	乳铁蛋白
musk xylene	二甲苯麝香	二甲苯	二甲苯麝香	麝香二甲苯
nitric acid	硝酸	硝酸	氮	硝酸
β-selinenol	β-蛇床烯醇	β-蛇床烯醇	β-蛇床烯醇	β-瑟灵烯醇
tralkoxydim	三甲苯草酮	三羧基二甲苯酚	三甲苯草酮
compound 20	化合物20	化合物20	化合物20	混合物 20
total sugar	总糖	总糖	总糖	总的蔗糖
Rhodamine G	罗丹明G	罗丹明G	罗丹明G	罗丹明 G
N-benzamide	N-苯基-甲酰胺	N-苯甲酸苯酯	N-苯基甲酰胺	N-苯酰胺
compound 6q	化合物6q	化合物6q	化合物6q	混合物 6q
fludarabine	氟达拉滨	氟达拉滨	氟达拉滨
cycloxaprid	环氧虫啶	环氧虫啶	环氧虫啶
compound B4	化合物B4	化合物B4	化合物B4	混合物 B4
compound 3f	化合物3f	化合物3f	化合物3f	混合物 3f
biphenylene	联苯烯	联苯烯	联苯烯	连邻亚苯
pilocarpine	匹罗卡品	匹罗卡品	匹罗卡品	毛果芸香碱
risperidone	利培酮	利培酮	利培酮
compound 1s	化合物1s	化合物1s	化合物1s	混合物 1s
hederagenin	常春藤皂苷元	常春藤皂苷元	常春藤皂苷元	常春配质
acid red 2G	酸性红2G	酸性红复G	酸性红2G
pentylfuran	戊基呋喃	戊基呋喃	戊基呋喃	戊基呋喃
orphanin FQ	孤啡肽	孤啡肽
picrocrocin	苦藏花素	印黄苷	苦藏花素
pirarubicin	吡柔比星	吡柔比星	吡柔比星
p-anisidine	p-茴香胺	p-茴香胺	p-茴香胺
L-histidine	L-组氨酸	L-组氨酸	L-组氨酸	L-组氨酸
trisiloxane	三硅氧烷	三硅氧烷	三硅氧烷	三硅氧烷
cammaconine	卡马乌头原碱	卡马乌头原碱	卡马乌头原碱
flumetralin	氟节胺	氟氟丹	氟节胺
diazinon-OH	二嗪磷-OH	二嗪磷-OH	二嗪磷-OH	二嗪农-OH
cyclodecene	环癸烯	环癸烯	环癸烯	环癸烯
Compound M8	化合物M8	化合物M8	化合物M8	混合物 M8
compound 24	化合物24	化合物24	化合物24	混合物 24
Compound 7e	化合物7e	化合物7e	化合物7e	混合物 7e
(+)-carvone	(+)-香芹酮	(+)-香芹酮	(+)-香芹酮	(+)-香芹酮
octocrylene	奥克立林	奥克立林	奥克立林
ulinastatin	乌司他丁	乌司他丁	乌司他丁
ruxolitinib	鲁索利替尼	鲁索利替尼	鲁索利替尼
secologanin	断马钱子苷	断马钱子苷	异头孢菌素	裂番木鳖苷
astrakanite	白钠镁矾	天嘧子羧基纤维素	白钠镁矾
amarogentin	苦龙胆酯苷	苦龙胆酯苷	苦龙胆酯苷	苦杏苷
hypocrellin	竹红菌素	竹红菌素	竹红菌素
ondansetron	昂丹司琼	昂丹司琼	拉唑司琼
santamarine	珊塔玛内酯	珊塔玛内酯	橙花素
Steel, TWIP	TWIP钢	TWIP钢	TIIP钢	钢, TWIP
kasugamycin	春雷霉素	春雷霉素	春雷霉素
lysostaphin	溶葡萄球菌酶	蛋白膏	溶葡萄球菌酶
pinocembrin	乔松素	乔松素	酯	松属素
zaltoprofen	扎托布洛芬	扎托布洛芬	扎托布洛芬
bromooctane	溴辛烷	溴辛烷	溴辛烷	溴辛烷
compound 1q	化合物1q	化合物1q	化合物1q	混合物 1q
compound 2f	化合物2f	化合物2f	化合物2f	混合物 2f
compound a2	化合物a2	化合物a2	化合物a2	混合物 a2
compound C8	化合物C8	化合物C8	化合物C8	混合物 C8
gemfibrozil	吉非罗齐	吉非罗齐	吉非罗齐
bromoethane	溴乙烷	溴乙烷	溴乙烷	溴乙烷
a-muurolene	木罗烯	木罗烯	木罗烯	a-衣兰油烯
compound 34	化合物34	化合物34	化合物34	混合物 34
pyrimithate	氧嘧啶磷	氧嘧啶磷	氧嘧啶磷
benzophenid	苯甲酸苯酯	苯甲酸苯酯	苯甲酸苯酯	苯甲酸苯酯
ceftazidime	头孢他啶	头孢他啶	头孢唑嗪
calcineurin	钙调神经磷酸酶	钙调神经磷酸酶	钙调神经磷酸酶	钙调磷蛋白磷酸酶
acid red 14	酸性红14	酸性红14	酸性红14
hydrocarbon	碳氢化合物	碳化氢	碳氢化合物	碳氢化合物
methoxamine	甲氧明	甲氧明	甲氧明	甲氧杂胺
1-verbenone	1-马鞭草烯酮	衰乙烯	1-马鞭草烯酮	1-马鞭草烯酮
compound B1	化合物B1	化合物B1	化合物B1	混合物 B1
compound L2	化合物L2	化合物L2	化合物L2	混合物 L2
liranaftate	利拉萘酯	利拉萘酯	利拉萘酯
D-threonine	D-苏氨酸	D-苏氨酸	D-苏氨酸	D-苏氨酸
D-trehalose	D-海藻糖	D-海藻糖	D-海藻糖	D-海藻糖
oxasulfuron	环氧嘧磺隆	环氧嘧磺隆	环氧嘧磺隆	氧杂硫糖醛
benthiocarb	禾草丹	禾草丹	禾草丹
pimpinellin	茴芹内酯	茴芹内酯	茴香芹醇	茴香素
oxandrolone	氧甲氢龙	氧甲氧基茚满	氧甲氢龙
casuarictin	木麻黄鞣亭	白射司素	木麻黄鞣亭
fluticasone	氟替卡松	氟替卡松	氟替卡松
Compound 4a	化合物4a	化合物4a	化合物4a	混合物 4a
compound 6h	化合物6h	化合物6h	化合物6h	混合物 6h
Compound M9	化合物M9	化合物M9	化合物M9	混合物 M9
octadecanol	十八醇	十八醇	十八醇	十八烷醇
Quinhydrone	醌氢醌	醌氢醌	醌氢醌	对苯醌合对苯二酚
oxyfluorfen	乙氧氟草醚	乙氧氟草醚	乙氧氟草醚
kinsenoside	金线莲苷	金线莲苷	金线莲苷
red pigment	红色素	红色素	红色素
Trypsinogen	胰蛋白酶原	胰蛋白酶原	胰蛋白酶	胰蛋白酶原
acid red 18	酸性红18	酸性红18	酸性红18
acifluorfen	三氟羧草醚	三氟羧草醚	三氟羧草醚
aldosterone	醛固酮	醛固酮	醛固酮	醛三联酮
(-)-borneol	(-)-冰片	(-)-冰片	(-)-冰片	(-)-钓樟醇
compound 21	化合物21	化合物21	化合物21	混合物 21
bromobenzyl	溴苄	溴苄	溴苄	溴苯甲基
domoic acid	软骨藻酸	软骨素	软骨藻酸
epinephrine	肾上腺素	肾上腺升铅	肾上腺素	肾上腺素
Schaftoside	夏佛托苷	夏佛托苷	甲基磺酸
paraoxonase	对氧磷酶	对氧磷酶	对氧磷酶
β-thymidine	β-胸苷	β-胸苷	β-胸苷	β-胸苷
monobenzone	莫诺苯腙	莫诺苯腙	莫诺苯腙	单苯酮
floridoside	红藻糖苷	红藻糖苷	红藻糖苷
compound 2j	化合物2j	化合物2j	化合物2j	混合物 2j
cathepsin A	组织蛋白A	组织蛋白酶A	组织蛋白A	组织蛋白酶 A
1-eicosanol	1-二十醇	1-二十醇	1-二十醇	1-二十烷醇
bromate ion	溴酸根	溴酸根	溴酸根	溴酸酯离子
(-)-camphor	(-)-樟脑	(-)-樟脑	(-)-樟脑	(-)-樟脑
hydrogenase	氢化酶	氢化酶	氢化酶	氢酶
isopiperine	异胡椒碱	异胡椒碱	异胡椒碱	异胡椒碱
omapatrilat	奥马曲拉	奥马曲拉	奥马曲拉
compound 1c	化合物1c	化合物1c	化合物1c	混合物 1c
compound 5a	化合物5a	化合物5a	化合物5a	混合物 5a
2-pentanone	2-戊酮	2-戊酮	2-戊酮	2-戊酮
laurylamide	月桂酰胺	月桂酰胺	月桂酰胺	月桂基酰胺
xanthophane	视黄素	视黄素	特萘酯
zoledronate	唑来瞵酸	唑来瞵酸	唑来盐酸盐
D-arabinose	D-阿拉伯糖	D-阿拉伯糖	D-阿拉伯糖	D-阿拉伯糖
Azacitidine	阿扎胞苷	阿扎胞苷	阿扎胞苷
compound G2	化合物G2	化合物G2	化合物G2	混合物 G2
Compound Ic	化合物Ic	化合物Ic	化合物Ic	混合物 Ic
kainic acid	海人酸	海人酸	海人酸
m-terphenyl	间-三联苯	间-三联苯	间-三联苯	m-三联苯基
tamarixetin	柽柳素	柽柳素	庚三烯
tiglic acid	惕各酸	蝶糖	惕各酸	惕各酸
Ferumoxides	菲立磁	菲立磁	菲立磁
columbamine	非洲防己碱	非洲防己碱	非洲防己碱
compound 6k	化合物6k	化合物6k	化合物6k	混合物 6k
Z-3-hexenal	Z-3-己烯醛	Z-3-己烯醛	Z-3-己烯醛	Z-3-己烯醛
pinoresinol	松脂素	松脂素	松脂素	松脂酚
nosiheptide	那西肽	那西肽	那西肽
compound 9q	化合物9q	化合物9q	化合物9q	混合物 9q
bezafibrate	苯扎贝特	苯扎贝特	苯扎贝特
2-terpineol	2-松油醇	2-松油醇	2-松油醇	2-萜醇
compound A4	化合物A4	化合物A4	化合物A4	混合物 A4
bromine ion	溴离子	溴离子	溴离子	溴离子
1H-pyrazole	1H-吡唑	1H-吡唑	1H-吡唑	1H-吡唑
araloside A	楤木皂苷A	楤木皂苷A	烷基苷A
nodakenetin	紫花前胡苷元	紫花前胡苷元	紫花前胡苷元
rheochrysin	大黄苷	大黄苷	大黄苷
tropisetron	托烷司琼	托烷司琼	托烷司琼
pervanadate	过钒酸钠	过钒酸钠	过钒酸钠	过钒酸酯
safranine T	藏红T	藏红T	硫醇
cis-lanceol	顺式澳白檀醇	顺伞花醇	顺式澳白檀醇	顺-澳白檀醇
Compound M1	化合物M1	化合物M1	化合物M1	混合物 M1
bavachalcone	补骨脂查耳酮	黑原丙酮	补骨脂查耳酮
cyclobutanol	环丁醇	环丁醇	环丁醇	环丁醇
GH4169 alloy	GH4169合金	GH411n合剂降	GH4169合金	GH4169 合金
topiroxostat	托比司他	托比司他	托比司他
homopregnane	升孕甾烷	升孕甾烷	升孕甾烷	增孕烷
myclobutanil	腈菌唑	腈菌唑	腈菌唑
sibricose A6	西伯利亚糖A6	西伐拉安	西伯利亚糖A6
pantoprazole	泮托拉唑	泮托拉唑	泮托拉唑
rhodoxanthin	紫杉红素	紫杉素	紫杉红素	紫杉红素
pyridazinone	哒嗪酮	哒嗪酮	哒嗪酮	哒嗪酮
proteinase 3	蛋白酶3	蛋白酶3	蛋白酶3	蛋白酶 3
compound C15	化合物C15	化合物C15	化合物C15	混合物 C15
chrysanthene	菊烯	菊烯	菊烯
8-hexadecyne	8-十六炔	8-十六炔	8-十六炔	8-十六碳炔
etonogestrel	依托孕烯	依托孕烯	依托孕烯
compound C-5	化合物C-5	化合物C-5	化合物C-5	混合物 C-5
compound 11c	化合物11c	化合物11c	化合物11c	混合物 11c
iron carbide	碳化铁	碳化铁	碳化铁	碳化铁
titanic acid	钛酸	钛酸	钛酸	钛酸
cis-verbenol	顺-马鞭草烯醇	顺-马鞭草烯醇	顺-马鞭草烯醇	顺-马鞭草烯醇
cefracycline	盐酸四环素	尤德他赛	盐酸四环素
Zuogui pills	左归丸	左归丸	左归丸
α-L-rhamnose	α-L-鼠李糖	α-L-鼠李糖	α-L-鼠李糖	α-L-鼠李糖
scutellarein	野黄芩素	野黄芩苷	野黄芩素	黄芩配基
transcutol P	二乙二醇单乙基醚	麻房多醇	二乙二醇单乙酸酯
2-undecanone	2-十一酮	2-十一酮	2-十一酮	2-十一烷酮
ethychlozate	吲熟酯	吲草酰甲胺	吲依六磷酸
α-agarofuran	α-沉香呋喃	α-沉香呋喃	α-阿拉伯糖苷酶	α-琼脂呋喃
α-zearalanol	α-玉米赤霉醇	α-玉米赤霉醇	α-玉米赤霉醇
uranothorite	铀钍石	铀钍石	铀矿	铀杂钍杂亚盐
germacrene D	大根香叶烯D	大根香叶烯D	大根香叶烯D	大根香叶烯 D
enestroburin	烯肟菌酯	烯肟菌酯	烯肟菌酯
bromadiolone	溴敌隆	罗衣培碱	溴敌隆	溴杂二醇酮
benzoquinone	苯醌	苯醌	苯醌	苯并醌
dodecylamine	十二胺	十二胺	十二胺	十二基胺
Maytansinoid	美登素	美登素	美反他苷
interferon-γ	干扰素-γ	干扰素-γ	干扰素-γ	干扰素-γ
picornain 3C	3C蛋白酶	对氨基间腺蛋白酶	3C蛋白酶
2-buten-1-ol	2-丁烯-1-醇	2-丁烯-1-醇	2-丁烯-1-醇	2-丁烯-1-醇
celangulin V	苦皮藤素V	黄囊蛋白	苦皮藤素V
formononetin	芒柄花素	芒柄花素	芒柄花素	甲九丁亭
compound C10	化合物C10	化合物C10	化合物C10	混合物 C10
basic orange	碱性橙	碱性橙	碱性橙	碱性的柑子
β-sitosterol	β-谷甾醇	β-谷甾醇	β-谷甾醇	β-谷甾醇
istanbulin A	依斯坦布林A	依斯坦罗林A	依斯坦布林A
methoxyfuran	甲氧基呋喃	甲氧基呋喃	甲氧基呋喃	甲氧基呋喃
laurylglycol	十二烷基乙二醇	十二烷基乙二醇	十二烷基乙二醇	月桂基二醇
lansoprazole	兰索拉唑	兰索拉唑	兰索拉唑
a-calacorene	A-二去氢菖蒲烯	a-生米松	A-二去氢菖蒲烯
(+)-calamene	(+)-白菖烯	(+)-白菖烯	(+)-白菖烯	(+)-卡拉烯
compound C-7	化合物C-7	化合物C-7	化合物C7	混合物 C-7
E-6-gingerol	E-6-姜酚	E-6-姜酚	E-6-姜酚	E-6-姜醇
magnolenin C	广玉兰赖宁苷C	广玉工	广玉兰赖宁苷C
narciclasine	水仙环素	水仙环素	水仙环素
swertianolin	当药醇苷	当药醇苷	当药醇苷
beta-elemene	beta-榄香烯	beta-榄香烯	beta-榄香烯	β-榄香烯
docosylamide	二十二烷基酰胺	二十二烷基酰胺	二十二烷基酰胺	二十二烷基酰胺
sulfobetaine	磺酸甜菜碱	磺酸甜菜碱	磺酸甜菜碱	硫代内胺盐
β-eucalyptol	β-桉叶醇	β-桉叶醇	β-桉叶醇	β-桉叶油素
compound 3af	化合物3af	化合物3af	化合物3af	混合物 3af
3-nonen-1-ol	3-壬烯-1-醇	3-壬烯-1-醇	3-壬烯-1-醇	3-壬烯-1-醇
2-hexen-1-ol	2-己烯醛-1-醇	2-己烯醛-1-醇	2-己烯醛-1-醇	2-己烯-1-醇
xanthone III	远志口酮III	远志口酮III	远志口酮III	[口占]吨酮III
sterane, C29	甾烷	甾烷	甾烷
tebufenozide	虫酰肼	虫酰肼	虫酰肼
tirapazamine	替拉扎明	替拉扎明	替拉扎明
behenic acid	山俞酸	山俞酸	山酮酸	山萮酸
cyclohexanol	环己醇	环己醇	环己醇	环己醇
stellasterol	星鱼甾醇	星鱼甾醇	星鱼甾醇
pteroic acid	蝶酸	蝶酸	38
dalfopristin	达福普汀	达福普汀	达福普汀
chymotrypsin	糜蛋白酶	糜蛋白酶	金霉素	胰凝乳蛋白酶
chlorpropham	氯苯胺灵	氯唑胺	氯苯胺灵
gypenoside B	绞股蓝皂苷B	绞股蓝皂苷B	绞股蓝皂苷B
arsenazo III	偶氮胂III	安森氨	偶氮胂III	偶砷偶氮III
Sudan Yellow	苏丹黄	苏丹黄	苏丹黄	苏丹蛋黄
polyfluorene	聚芴	聚芴	聚芴	聚芴
lead citrate	柠檬酸铅	柠檬酸铅	柠檬酸铅	柠檬酸铅
stearylamine	硬脂胺	硬脂胺	硬脂胺	十八胺
streptozocin	链佐星	链佐星	链佐星
rosuvastatin	瑞舒伐他汀	瑞舒伐他汀	瑞舒伐他汀
methotrexate	甲氨蝶呤	甲氨蝶呤	甲氨蝶呤	氨甲蝶呤
evernic acid	扁枝衣二酸	扁枝衣二酸	扁枝衣二酸
bellidifolin	雏菊叶龙胆酮	雏菊叶龙胆酮	8-草啶核苷
compound 3ag	化合物3ag	化合物3ag	化合物3ag	混合物 3ag
benzo pyrene	苯丙芘	苯丙芘	苯丙芘	苯并芘
carbodiimide	碳化二亚胺	碳化二亚胺	碳化二亚胺	甲二酰亚胺
icariside E5	淫羊藿苷E5	淫羊藿苷E5	淫羊藿苷E5	淫羊藿次甙 E5
B-bourbonene	B-波旁烯	B-波旁烯	B-波旁烯	B-波旁烯
fluxapyroxad	氟唑菌酰胺	氟唑菌酰胺	氟唑菌酰胺
(2E)-hexenal	(2E)-己烯醛	(2E)-己烯醛	(2E)-己烯醛	(2E)-己烯醛
1-erythritol	1-赤藻糖醇	1-赤藻糖醇	1-赤藻糖醇	1-赤藓糖醇
terallethrin	环戊烯丙菊酯	环戊烯丙菊酯	环戊烯丙菊酯	三联丙烯除虫菊酯
rhodamine123	罗明丹123	罗明丹秦	罗明丹123	罗丹明123
tepraloxydim	吡喃草酮	吡喃草酮	吡喃草酮
α-calacorene	α-白菖考烯	α-白菖考烯	α-白菖考烯
isoquercetin	异槲皮素	化位依甾甾醇	异槲皮素	异槲皮素
arsenopyrite	砷黄铁矿	砷黄铁矿	砷黄铁矿	偶砷吡喃亚盐
compound 3aj	化合物3aj	化合物3aj	化合物3aj	混合物 3aj
compound 3ao	化合物3ao	化合物3ao	化合物3ao	混合物 3ao
isocarbophos	水胺硫磷	异碳磷	水胺硫磷
α-zearalenol	α-玉米赤霉烯醇	α-玉米赤霉烯醇	α-玉米赤霉烯醇
hypochlorite	次氯酸盐	次氯酸盐	次氯酸盐	次氯亚盐
pinonic acid	蒎酮酸	蒎酮酸	蒎酮酸	蒎酸
polyborazine	聚硼氮烷	聚硼氮烷	聚硼氮烷	聚硼嗪
pectolinarin	柳穿鱼苷	柳穿鱼苷	柳穿鱼苷	果胶里哪苷
2-decen-1-ol	2-癸烯-1-醇	2-癸烯-1-醇	2-癸烯-1-醇	2-癸烯-1-醇
D-(+)-xylose	D-(+)-木糖	D-(+)-木糖	D-(+)-木糖
compound C-9	化合物C-9	化合物c-9	化合物C-9	混合物 C-9
d-δ-cadinene	d-δ-杜松油烯	d-δ-杜松油烯	d-δ-杜松油烯	d-δ-杜松烯
bright green	亮绿	亮绿	亮绿	嫩绿
actinorhodin	放线紫红素	放线菌素	3,4-磷红克霉素	肌动蛋白铑杂英
2-nonadecane	2-十九酮	2-十九酮	2-十九酮	2-十九烷
β defensin 2	β防御素2	β防御素2	β防御素2
sophocarpine	槐果碱	槐果碱	槐果碱	槐果碱
pivalic acid	特戊酸	特戊酸	特戊酸	特戊酰茚二酮酸
pepsinogen A	胃蛋白酶原A	胃蛋白酶原A	胃蛋白酶原A	胃蛋白酶原 A
Hydrogen ion	氢离子	氢离子	氢离子	氢离子
triprolidine	曲普利啶	三聚硫辛	曲普利啶
Zwittermicin	双效菌素	双甲胺	双效菌素
campherenone	樟烯酮	樟烯酮	樟烯酮
Longifolenal	长叶烯醛	长叶醛	长叶烯醛	长(松)叶烯醛
remifentanil	瑞芬太尼	瑞芬太尼	米马尼尔
β defensin 1	β防御素1	β防御素1	β防御素1
enzyme, XbaI	XbaI酶	XbaI酶	XbaI酶
9-hexacosene	9-二十六烯	9-二十六烯	9-二十六烯	9-二十六碳烯
(+)-pulegone	(+)-胡薄荷酮	(+)-胡薄荷酮	(+)-胡薄荷酮	(+)-长叶薄荷酮
(2E)-nonenal	(2E)-壬烯醛	(2E)-壬烯醛	(2E)-壬烯醛	(2E)-壬烯醛
cryptopinone	右松脂醛	右石斛瑞宁	右松脂醛
endosulfan-2	硫丹-2	硫丹-2	硫丹-2	硫丹-2
cerevisterol	啤酒甾醇	啤酒甾醇	乙二醇
2,4-dicresol	2,4-二甲酚	2,4-二甲酚	2,4-二甲酚	2,4-二甲苯酚
prodynorphin	纯啡肽	纯啡肽	纯啡肽
upper primer	上游引物	上游引物	上游引物
solavetivone	螺岩兰草酮	螺岩兰草酮	异黄酮
malonic acid	丙二酸	丙二酸	丙二酸	缩苹果酸
methylindene	甲基茚	甲基茚	甲基茚	甲基茚
6-keto-PGF1α	6-酮-PGF1α	6-酮-PGF1α	6-酮-PGF1α
Compound VII	化合物VII	化合物VII	化合物VI	混合物VII
sarpogrelate	沙格雷酯	沙格雷酯	沙格雷酯
isocopoletin	异莨菪亭	异莨菪亭	异莨菪亭
lenalidomide	来那度胺	来那度胺	来那度胺
compound 11e	化合物11e	化合物11e	化合物11e	混合物 11e
dimethirimol	甲菌定	甲菌定	甲菌定
rhamnocitrin	鼠李柠檬素	鼠李柠檬素	鼠李柠檬素	鼠李维生素P
τ-calacorene	t-榄香烯	t-榄香烯	t-榄香烯
pregnenolone	孕烯醇酮	孕烯醇酮	孕烯醇酮	孕烯醇酮
alkoxysilane	烷氧基硅烷	烷氧基硅烷	烷氧基硅烷	烷氧基硅烷
antofloxacin	安妥沙星	安妥沙星	安妥沙星
homoorientin	异红草素	异溴锑	异红草素	增荭草素
ethanolamine	乙醇胺	乙醇胺	乙醇胺	乙醇胺
p-iodophenol	对碘苯酚	对碘苯酚	对碘苯酚	p-碘苯酚
pheophorbide	脱镁叶绿酸	脱镁黑	脱镁叶绿酸	脱镁叶绿甲酯酸
α-xylosidase	木糖苷酶	木糖苷酶	木糖苷酶
phosethyl Al	乙铝	烯乙酯	乙铝
compound 15b	化合物15b	化合物15b	化合物15b	混合物 15b
(+)-cuparene	(+)-花侧柏烯	(+)-花侧柏烯	(+)-花侧柏烯	(+)-花侧柏烯
chloric acid	氯酸	氯酸	氯酸	氯酸
cerotic acid	蜡酸	柑橘黄酮	乳酸	蜡酸
breviscapine	灯盏花素	灯盏花素	氟西替林
compound T13	化合物T13	化合物T13	化合物T13	混合物 T13
fusaric acid	镰刀菌酸	镰刀菌酸	镰刀菌酸
pyrazinamide	吡嗪酰胺	吡嗪酰胺	吡嗪酰胺	吡嗪酰胺
kokusaginine	香草木宁	香木松烯	香草木宁
obinutuzumab	奥必妥单抗	麦克霉素	奥必妥单抗
antithrombin	抗凝血酶	抗凝血酶	抗凝血酶	抗凝血酶
butocarboxim	丁酮威	丁酮威	丁酮威	丁碳杂肟
compound 3ab	化合物3ab	化合物3ab	化合物3ba	混合物 3ab
permethrin-2	氯菊酯-2	氯菊酯-2	氯菊酯-2	苄氯菊酯-2
Phenyl ether	苯基醚	苯基醚	苯基醚	苯基醚
homofuraneol	酱油酮	酱油酮	羟丙酮
isotretinoin	异维A酸	异维A酸	异维A酸
oncostatin M	抑瘤素M	抑瘤素M	抑瘤素M	制瘤素 M
γ-tocopherol	γ-生育酚	γ-生育酚	γ-生育酚	γ-生育酚
pyrophyllite	叶腊石	叶腊石	叶醚
taraxasterol	蒲公英甾醇	蒲公英甾醇	蒲公英甾醇	蒲公英甾醇
nitrous acid	亚硝酸	亚硝酸	亚硝酸	亚硝酸
D-malic acid	D-苹果酸	D-苹果酸	D-苹果酸	D-苹果酸
ethene ether	乙烯醚	乙烯醚	乙烯醚	乙烯醚
chlorophenol	氯苯酚	氯苯酚	氯苯酚	氯苯酚
cassiaside C	决明子苷C	决明子苷C	决明子苷C
imidafenacin	咪达那新	咪达那新	咪达那新
compound II3	化合物II3	化合物II3	化合物II3	混合物 II3
C6 mercaptan	C6硫醇	C6硫醇	C6硫酸	C6巯基烷
dibrobenzene	二溴苯	二溴苯	二溴苯
germacrene B	大根香叶烯B	大根香叶烯B	大根香叶烯B	大根香叶烯 B
triphyllin A	三羽新月蕨苷A	三羽新月蕨苷A	三羽新月蕨苷A
silychristin	水飞蓟亭	水飞蓟亭	水飞蓟亭
cinosulfuron	醚磺隆	醚磺隆	醚磺隆
polydextrose	聚葡萄糖	聚葡萄糖	聚葡萄糖	聚葡萄糖
sebacic acid	癸二酸	癸二酸	癸二酸	皮脂酸
1,8-eudesmol	1,8-桉叶油醇	1,8-桉叶油醇	1,8-桉叶油醇	1,8-桉叶油醇
1-pentacosol	1-二十五醇	1-二十五醇	1-二十五醇	1-二十五醇
Sesbania gum	田菁胶	田菁胶	血红	田菁龈
phentolamine	酚妥拉明	酚妥拉明	酚妥拉明
parthenolide	小白菊内酯	小白菊内酯	小白菊内酯
fluorapatite	氟磷灰石	氟磷灰石	氟磷灰石	氟磷灰石
5-Oxoproline	5-羟脯氨酸	5-羟脯氨酸	5-羟脯氨酸	5-羰基脯氨酸
zolmitriptan	佐米曲坦	佐米曲坦	佐米曲坦
spirooxazine	螺噁嗪	螺噁嗪	螺噁嗪	螺噁嗪
nesquehonite	三水碳酸镁	三水碳酸镁	三水碳酸镁
aflatoxin G2	黄曲霉毒素G2	黄曲霉毒素G2	黄曲霉毒素G2	黄曲霉毒素 G2
compound 3ae	化合物3ae	化合物3ae	化合物3ae	混合物 3ae
cyclohexanal	环己醛	环己醛	环己醛	环己醛
3-buten-2-ol	3-丁烯-2-醇	3-丁烯-2-醇	3-丁烯-2-醇	3-丁烯-2-醇
polyrotaxane	聚轮烷	聚轮烷	聚碳酶
n-hexadecane	正十六烷	正十六烷	正十六烷	n-十六烷
compound 10d	化合物10d	化合物10d	化合物10	混合物 10d
compound 11f	化合物11f	化合物11f	化合物11f	混合物 11f
7,9-docosane	7,9-甘二烷酮	7,9-二十二酮	7,9-甘二烷酮	7,9-二十二烷
trachylobane	绰奇烷	绰拉酮	三氯乙烷
stearylamide	十八酰胺	十八酰胺	十八酰胺	十八烷酰胺
geldanamycin	格尔德霉素	格尔德霉素	格尔德霉素	格尔德霉素
ethylhexanol	乙基己醇	乙基己醇	乙基己醇	乙基己醇
L-citrulline	L-瓜氨酸	L-瓜氨酸	L-瓜氨酸	L-瓜氨酸
rutaecarpine	吴茱萸次碱	吴茱萸次碱	卡特拉曲多巴	吴茱萸次碱
terlipressin	特利加压素	特利加压素	特利加压素
9-cis-lutein	9-顺式叶黄素	9-顺式叶黄素	9-顺式叶黄素	9-顺-黄体制剂
1H-phenalene	1H-非那烯	1H-非那烯	1H-非那烯	1H-非那烯
1-nonylamine	1-壬胺	1-壬胺	1-壬胺	1-壬基胺
bazedoxifene	苯卓昔芬	苯卓昔芬	苯氨昔芬
cefaloridine	头孢噻啶	头孢噻啶	头孢噻啶
reactive red	活性红	活性红	活性红
oxyenadenine	羟烯腺嘌呤	羟烯腺嘌呤	羟烯腺嘌呤	氧代烯氨基嘌呤
norephedrine	去甲基麻黄碱	去甲基麻黄碱	去甲基麻黄碱	降麻黄碱
elvitegravir	埃替拉韦	埃替拉韦	特拉胶韦
Pregeijerene	前吉枝木烯	前吉枝木烯	前吉枝木烯
amphotericin	二性霉素	二性霉素	二性霉素	两性霉素
10-nonadecol	10-十九醇	10-十九醇	10-十九醇	10-十九醇
bromotoluene	溴甲苯	溴甲苯	溴甲苯	溴甲苯
isoheptanone	异庚酮	异庚酮	异庚酮	异庚酮
clionasterol	穿贝海绵甾醇	次野鸢尾黄素	氯甲基硅醇
lower primer	下游引物	下游引物	，游离子
gelatinase B	明胶酶B	明胶酶B	明胶酶B	明胶酶 B
(Z)-geranial	(Z)-香叶醛	(Z)-香叶醛	(Z)-香叶醛	(Z)-香叶醛
vanilla acid	香子兰酸	香子兰酸	香子兰酸
thalifendine	唐松草酚定	唐松草酚定	噻利物乙酮
sulfur oxide	硫氧化物	硫氧化物	硫氧化物	氧化硫
penamecillin	哌啦西林	哌啦西林	哌啦西林
methylethyne	甲基乙炔	甲基乙炔	甲基乙炔	甲基乙炔
isoquinoline	异喹啉	异喹啉	异喹啉	异喹啉
brassinolide	芸苔素内酯	芸苔素内酯	芸苔素内酯	油菜甾醇内酯
compound 12b	化合物12b	化合物12b	化合物12b	混合物 12b
α-tocopherol	α-生育酚	α-生育酚	α-生育酚	α-生育酚
ar-curcumene	芳姜黄烯	芳姜黄烯	芳姜黄烯	ar-姜黄烯
dimepiperate	哌草丹	哌草丹	哌草丹
1-iodobutane	1-碘丁烷	1-碘丁烷	1-碘丁烷	1-碘丁烷
acid fuchsin	酸性品红	酸性品红	酸性品红	酸品红
Folin-Phenol	福林酚	福罗骨蛋白	福林酚
azamethiphos	甲基吡噁磷	甲基吡噁磷	甲基吡噁磷
thiamethoxam	噻虫嗪	噻虫肟	噻虫嗪
thiodiglycol	硫二甘醇	硫二甘醇	硫二甘醇	硫代二甘醇
pyrisoxazole	啶菌恶唑	啶菌恶唑	啶菌恶唑	吡喃并异噻唑
L-enkephalin	L-脑啡肽	L-脑啡肽	L-脑啡肽
sibricose A5	西伯利亚糖A5	西伯利亚糖A5	西伯利亚糖A5
dexpanthenol	泛醇	泛醇	泛醇
aromadendrin	香橙素	香橙素	香橙素	香树精
compound 3la	化合物3la	化合物3la	化合物3la	混合物 3la
magnocuraine	厚朴碱	厚朴碱	美加氟
nor-pristane	降姥鲛烷	乙水伊斯特丁	降姥鲛烷	去甲-朴日斯烷
11-tricosene	11-二十三烯	11-二十三烯	11-二十三烯	11-二十三碳烯
complement 4	补体4	补体4	补体4	补体 4
chlorocetane	氯代十六烷	氯代十六烷	氯代十六烷	氯十六烷
bacitracin A	杆菌肽A	杆菌肽A	杆菌肽A
balofloxacin	巴洛沙星	伐非菌净	巴洛沙星
dryocrassine	绵马贯众素	绵马贯众素	水丹参二醇
stearic acid	硬脂酸	硬脂酸	硬脂酸	硬脂酸
pentadecanal	十五醛	十五醛	十五醛	十五烷醛
abietic acid	枞酸	蓖麻酸	枞酸	松香酸
compound 3ba	化合物3ba	化合物3ba	化合物3bb	混合物 3ba
eicosylamide	二十烷基酰胺	二十烷基酰胺	二十烷基酰胺	二十烷基酰胺
procaspase-9	半胱天冬酶-9酶原	半胱天冬酶-9酶原	半胱天冬酶-9酶原
methacriphos	虫螨畏	虫螨畏	虫螨畏
calamusenone	菖蒲烯酮	菖蒲烯酮	菖蒲烯酮
3-hexen-1-ol	3-己烯醛-1-醇	3-己烯醛-1-醇	3-己烯醛-1-醇	3-己烯-1-醇
compound II4	化合物II4	化合物II4	化合物II4	混合物 II4
Germacrene A	大根香叶烯A	大根香叶烯A	大根香叶烯A	大根香叶烯 A
carbomer-934	卡波姆-934	卡波姆-934	卡波姆-934
halofuginone	常山酮	常山酮	常山酮
nopinic acid	诺蒎酸	诺蒎酸	诺蒎酸
Obtusifoline	姜决明子素	姜决胰岛素	姜黄酮
alkanolamide	烷醇酰胺	烷醇酰胺	烷醇酰胺	链烷醇酰胺
compound 3ca	化合物3ca	化合物3ca	化合物3cc	混合物 3ca
5-hexen-1-ol	5-己烯-1-醇	5-己烯醛-1-醇	5-己烯-1-醇	5-己烯-1-醇
(+)-calarene	(+)-卡拉烯	(+)-卡拉烯	(+)-卡拉烯	(+)-白菖油萜
interferon-α	干扰素-α	干扰素-α	干扰素-α	干扰素-α
prucalopride	普芦卡必利	普芦卡必利	普芦卡必利
elaidic acid	反油酸	反油酸	反油酸	反油酸
beta-ocimene	beta-罗勒烯	beta-罗勒烯	beta-罗勒烯	β-罗勒烯
anisaldehyde	茴香醛	茴香醛	茴香醛	对甲氧基苯甲醇
allylestrenol	烯丙雌醇	烯丙雌醇	烯丙雌醇	烯丙基雌烯醇
dextrin, corn	玉米糊精	玉米糊精	玉米糊精	糊精, 玉蜀黍
dehydrogenase	脱氢酶	脱氢酶	脱氢酶	脱氢酶
(E)-3-hexenol	(E)-3-己烯醇	(E)-3-己烯醇	(E)-3-己烯醇	(E)-3-己烯醇
glycolic acid	羟基乙酸	羟基乙酸	羟基乙酸	二醇酸
6-tridecanone	6-十三酮	6-十三酮	6-十三酮	6-十三烷酮
DL-malic acid	DL-苹果酸	DL-苹果酸	DL-苹果酸	DL-苹果酸
catechin acid	儿茶酸	儿茶酸	儿茶酸	儿茶酸酸
m-bromophenol	间溴苯酚	对溴苯酚	间溴苯酚	m-溴苯酚
methyl ionone	甲基紫罗酮	甲基紫罗酮	甲基紫罗酮	甲基紫罗酮
helvolic acid	烟曲霉酸	烟曲霉酸	烟曲霉酸
ceric sulfate	硫酸铈	硫酸铈	硫酸铈	硫酸铈
angiotensin 5	血管紧张素5	血管紧张素5	血管紧张素5	血管紧张肽 5
4-aminophenol	4-氨基酚	4-氨基酚	4-氨基酚	4-氨基苯酚
copper, total	全铜	全铜	全铜	铜, 总的
chamaejasmine	狼毒素	狼毒素	狼毒素
siamenoside I	赛门苷I	赛门苷I	赛门苷I
sodium humate	腐植酸钠	腐植酸钠	腐植酸钠
fensulfothion	丰索磷	丰索磷	醚磺隆
chlorobutanol	三氯叔丁醇	甲氧甲醇	三氯叔丁醇	氯丁醇
3-nonen-2-one	3-壬烯-2-酮	3-壬烯-2-酮	3-壬烯-2-酮	3-壬烯-2-酮
ethyl acetate	乙酸乙酯	乙酸乙酯	乙酸乙酯	乙酸乙酯
glycycoumarin	甘草香豆素	甘草香豆素	甘草香豆素
glucinium ion	铍离子	铍离子	血离子	葡萄英正离子离子
cis-4-decenol	顺-4-癸烯醇	顺-4-癸烯醇	顺-4-癸烯醇	顺-4-癸烯醇
ammoniacopper	络氨铜	络氨铜	丙氨莫氨	氨铜
3-furaldehyde	3-糠醛	3-糠醛	3-糠醛	3-糖醛
triallylamine	三烯丙基胺	三烯丙基胺	三烯丙基胺	三烯丙基胺
N-demethylase	N-脱甲基酶	N-脱甲基酶	N-脱甲基酶	N-脱甲基酶
vitriol oxide	氧化矾	氧化矾	氧化矾
benzalacetone	苄叉丙酮	苄叉丙酮	苄叉丙酮	苯亚甲基丙酮
cyhalodiamide	氯氟氰虫酰胺	氯氟氰虫酰胺	氯氟氰虫酰胺
sulfacetamide	磺胺醋酰	磺胺醋酰	磺胺醋酰	硫乙酰胺
cinobufotalin	华蟾毒它灵	华扑灵	2-戊糖苷	华蟾蜍他灵
hemoglobin A2	血红蛋白A2	血红蛋白A2	血红蛋白A2	血红蛋白 A2
fumitremorgin	烟曲霉毒素	硝橼色中灵	烟曲霉毒素
8-nonen-2-one	8-壬烯-2-酮	8-壬烯-2-酮	8-壬烯-2-酮	8-壬烯-2-酮
ethyl gallate	没食子酸乙酯	没食子酸乙酯	没食子酸乙酯	镓酸乙酯
gallocatechin	没食子儿茶素	没食子儿茶素	没食子儿茶素	棓儿茶酸
coumaric acid	香豆酸	香豆酸	香豆酸	香豆酸
nortriptyline	去甲替林	去甲替林	去甲替林
caftaric acid	咖啡酰基酒石酸	咖啡酰羧铂	咖啡酰基酒石酸
4-penten-1-ol	4-戊烯-1-醇	4-戊烯-1-醇	4-戊烯-1-醇	4-戊烯-1-醇
malononitrile	丙二腈	丙二腈	丙二腈	丙二腈
δ-hexalactone	丁位己内酯	丁位己内酯	丁位己内酯	δ-六内酯
D-Prallethrin	右旋炔丙菊酯	右旋炔丙菊酯	右旋炔丙菊酯
epoxypropanol	环氧丙醇	环氧丙醇	环氧丙醇	环氧丙醇
azaethromycin	二氢高红霉素	二氢高红霉素	二氢高红霉素
chloroethanol	氯乙醇	氯乙醇	氯乙醇	氯乙醇
trioctylamine	三辛胺	三辛胺	三辛胺	三辛基胺
ergothioneine	麦角硫因	麦角硫因	麦角硫因
boron carbide	碳化硼	碳化硼	碳化硼	碳化硼
procalcitonin	降钙素原	伏乐度毒素	降钙素原
Jolkinolide B	岩大戟内酯 B	岩大戟内酯 B	岩大戟内酯 B
Toluidine red	甲苯胺红	甲苯胺红	甲苯胺红
β-doxycycline	β-多西环素	β-多西环素	β-多西环素	β-强力霉素
dotriacontane	三十二烷	三十二烷	三十二烷	三十二烷
trans-menthol	反式薄荷醇	反式薄荷醇	反式薄荷醇	反-薄荷醇
urea peroxide	过氧化尿素	过氧化脲	过氧化尿素	脲过氧化
sodium iodide	碘化钠	碘化钠	碘化钠	碘化钠
sulfapyridine	磺胺吡啶	磺胺吡啶	磺胺吡啶	2－磺胺吡啶
hinokiflavone	扁柏双黄酮	艾替沙黄酮	扁柏双黄酮
pentyldiamine	戊二胺	戊基二胺	戊二胺	戊基二胺
2-aminopurine	2-氨基嘌呤	2-氨基嘌呤	2-氨基嘌呤	2-氨基嘌呤
ferrotitanium	钛铁	钛铁	钛铁	铁杂钛
cyclosporin A	环孢菌素A	环孢菌素A	环孢菌素A
2-deoxyribose	2-去氧核醣	2-去氧核苷	2-去氧核糖	2-脱氧核糖
tissue factor	组织因子	组织因子	组织因子	薄绸因子
n-octacosanol	正二十八烷醇	正二十一碳醇	正二十八烷醇	n-二十八烷醇
threonic acid	苏糖酸	苏糖酸	苏糖酸	苏酸
aromadendrene	香橙烯	香橙烯	香橙烯	香树烯
6-tridecylene	6-十三烯	6-十三烯	6-十三烯	6-亚十三烷基
4-penten-2-ol	4-戊烯-2-醇	4-戊烯-2-醇	4-戊烯-2-醇	4-戊烯-2-醇
sulfasalazine	柳氮磺胺吡啶	柳氨磺胺吡嗪	柳氮磺胺草啶	硫酶醛嗪
isofucosterol	异岩藻甾醇	异岩藻甾醇	异岩藻甾醇	异岩藻甾醇
esfenvalerate	顺式氰戊菊酯	顺式氰戊菊酯	顺式氰戊菊酯
itaconic acid	衣康酸	衣康酸	衣康酸
pronuciferine	前荷叶碱	前荷叶碱	前荷叶碱
triadimenol-b	三唑醇-b	三唑醇-b	三唑醇-b	三唑醇-b
zinc stannate	锡酸锌	锡酸锌	锡酸锌	锡酸锌
schisandrol B	五味子醇乙	五味子醇乙	五味子醇乙
2-pinen-4-one	2-蒎烯-4-酮	2-蒎烯-4-酮	2-蒎烯-4-酮	2-蒎烯-4-酮
(+)-α-elemene	(+)-α-榄香烯	(+)-α-榄香烯	(+)-α-榄香烯	(+)-α-榄香烯
dihydrouracil	二氢尿嘧啶	二氢尿嘧啶	二氢尿嘧啶	二氢尿苷
dipsacoside B	川续断皂苷乙	川续断皂苷乙	川续断皂苷乙
licarbazepine	利卡西平	利卡西平	利卡西平	千碳杂氮杂卓
propylsultone	丙磺酸内酯	丙磺酸内酯	丙磺酸内酯	丙基磺酸内酯
cyclododecane	环十二烷	环十二烷	环十二烷	环十二烷
pseudouridine	假尿嘧啶核苷	棕榈草双	假尿嘧啶核苷
pterostilbene	紫檀芪	野松黄酮	紫檀芪	紫檀芪
indium iodide	碘化铟	碘化铟	碘化铟	碘化铟
(E)-2-decenal	(E)-2-癸烯醛	(E)-2-癸烯醛	(E)-2-癸烯醛	(E)-2-癸烯醛
butyl lactate	乳酸丁酯	乳酸丁酯	乳酸丁酯	乳酸丁酯
dihydralazine	双肼屈嗪	双肼屈嗪	双肼屈嗪	二肼屈嗪
ethyl bromide	乙基溴	溴甲烷	乙基溴	溴化乙基
n-tetracosane	正二十四烷	正二十四烷	正二十四烷	n-二十四烷
dicyandiamide	双氰胺	双氰胺	双氰胺	二氰基二酰胺
enzyme, Not I	Not I酶	Not I酶	Not I酶
4-isopropylol	4-异丙基酚	4-异丙基酚	4-异丙基酚	4-异丙基醇
(S)-2-octanol	(S)-2-辛醇	(S)-2-辛醇	(S)-2-辛醇	(S)-2-辛醇
o-isopropylol	邻异丙基酚	邻-异丙基酚	邻异丙基酚	o-异丙基醇
α-campholenal	α-龙脑醛	α-龙脑醛	α-龙脑醛
butyl acetate	乙酸丁酯	乙酸丁酯	乙酸丁酯	乙酸丁酯
4-hetononanal	4-酮基壬醛	4-酮丁醇	4-酮基壬醛	4-氧代<酮基>壬烷醛
basic fuchsin	碱性品红	碱性品红	碱性品红	碱性的品红
beta-carotene	β胡萝卜素	β胡萝卜素	β胡萝卜素	β-叶红素
oxoisophorone	氧代异佛尔酮	氧代异佛尔酮	氧代异佛尔酮	羰基3,5,5－三甲基－2－环己烯－1－酮
dodecalactone	十二内酯	十二内酯	十二内酯	十二内酯
carbomer 934P	卡波姆934P	卡波姆934P	卡波姆934P
starch, wheat	小麦淀粉	小麦淀粉	小麦淀粉	淀粉, 小麦
iridium oxide	氧化铱	氧化铱	碘化	氧化铱
peroxynitrite	过氧亚硝基阴离子	过氧亚硝基钠腈	过氧亚硝基阴离子	过氧亚硝酸酯
sulfadimidine	磺胺二甲嘧啶	磺胺二甲嘧啶	磺胺二甲嘧啶	磺胺二甲嘧啶
cycloeicosane	环二十烷	环二十烷	环二十烷	环二十烷
acetyleugenol	乙酰丁香油酚	乙酰丁香油酚	乙酰丁香油酚	乙酰基丁香酚
phloyoside II	螃蟹甲苷II	螃蟹甲苷II	花基甲苷II
Reinecke salt	雷氏盐	司坦菌素	雷氏盐
n-heneicosane	正二十一烷	正二十一烷	正二十一烷	n-二十一烷
neryl acetate	乙酸橙花酯	乙酸橙花酯	乙酸橙花酯	乙酸橙花酯
Timosaponin B	知母皂苷B	知母皂苷B	知母皂苷B	知母皂苷 B
trans-butenal	反式丁烯醛	反式丁烯醛	反式丁烯醛	反-丁烯醛
(+)-valencene	(+)-巴伦西亚桔烯	(+)-巴伦胺	(+)-巴伦西亚桔烯	(+)-朱栾倍半萜
6-isogingerol	6-异姜酚	6-异姜酚	6-异姜酚	6-异姜醇
13-cis-lutein	13-顺式叶黄素	13-顺式马类醇	13-顺式叶黄素	13-顺-黄体制剂
enzyme, Pac I	Pac I酶	Pac I酶	Pac I酶
acetildenafil	红地那非	塞地那福韦	红地那非
polyphyllin I	重楼皂苷I	重楼皂苷I	重楼皂苷I
neryl acetone	橙花基丙酮	橙花基丙酮	橙花基丙酮	橙花基丙酮
α-mannosidase	α-甘露糖苷酶	α-甘露糖苷酶	α-甘露糖苷酶	α-甘露糖苷酶
p-toluic acid	PT酸	PT酸	PT酸
thiabendazole	噻菌灵	噻菌灵	噻菌灵	噻苯哒唑
salbutamol-d3	沙丁胺醇-d3	沙丁胺醇-d3	沙丁胺醇-d3
cycloundecone	环十一酮	环十一酮	环十一酮	环十一酮
fluorobenzene	氟苯	氟苯	氟苯	氟苯
gastrodigenin	天麻苷元	天麻苷元	天麻苷元
polycarbonate	聚碳酸酯	聚碳酸酯	聚碳酸酯	聚碳酸酯
yeast extract	酵母膏	酵母膏	酵母膏	酵母提取
vinyl alcohol	乙烯醇	乙烯醇	乙烯醇	乙烯基醇
β-panasinsene	β-人参烯	β-人参烯	β-人参烯
Sphingomyelin	鞘磷脂	鞘磷脂	鞘磷脂	鞘磷脂
limonene-diol	柠檬烯二醇	柠檬烯二醇	柠檬烯二醇	苧烯-二醇
nitrous oxide	一氧化二氮	一氧化二氮	一氧化二醇	亚硝氧化
pectate lyase	果胶裂解酶	果胶裂解酶	果胶裂解酶	果胶酸盐裂解酶
4-iodotoluene	对碘甲苯	对碘甲苯	对碘甲苯	4-碘甲苯
ethyl lactate	乳酸乙酯	乳酸乙酯	乳酸乙酯	乳酸乙酯
disperse blue	分散蓝	分散蓝	分散蓝	分散蓝
cyclofenchene	环葑烯	环葑烯	环葑烯	环葑烯
decyl formate	甲酸癸酯	甲酸癸酯	甲酸癸酯	甲酸癸酯
complement C4	补体C4	补体C4	补体C4	补体 C4
carbonyl iron	羰基铁粉	羰基铁粉	羰基铁粉	羰基铁
mogroside IVe	罗汉果皂苷IVe	罗汉芽苷苷I	罗汉果皂苷IVe
violuric acid	紫尿酸	紫尿酸	紫尿酸
transaldolase	转醛醇酶	转醛醇酶	转醛醇酶	转醛醇酶
isobutylamine	异丁胺	异丁胺	异丁胺	异丁基胺
8-gingerdione	8-姜二酮	8-姜二酮	8-姜烯酮
acetylpyrrole	乙酰基吡咯	乙酰基吡咯	乙酰基吡咯	乙酰基吡咯
phenobarbital	苯巴比妥	苯巴比妥	苯巴比妥	苯并巴比妥
yolk lecithin	蛋黄卵磷脂	蛋黄卵磷脂	蛋黄卵磷脂
βphellandrene	β水芹烯	β水芹烯	β水芹烯	β水芹烯
4-octen-3-one	4-辛烯-3-酮	4-辛烯-3-酮	4-辛烯-3-酮	4-辛烯-3-酮
cis-4-decenal	顺-4-癸烯醛	顺-4-癸烯醛	顺-4-癸烯醛	顺-4-癸烯醛
3-aminophenol	3-氨基苯酚	3-氨基苯酚	3-氨基苯酚	3-氨基苯酚
2-nonen-4-one	2-壬烯-4-酮	2-壬烯-4-酮	2-壬烯-4-酮	2-壬烯-4-酮
3-caren-10-al	3-蒈烯-10-醛	3-蒈烯-10-醛	3-蒈烯-10-醛	3-蒈烯-10-醛
carminic acid	胭脂红酸	胭脂红酸	香叶酸
propylgallate	棓丙酯	棓丙酯	过氧化肉酸酯	丙基镓酸酯
ammonia, free	游离氨	游离氨	游离氨	氨, 自由的
beta defensin	β防御素	β防御素	β防御素
n-propylamine	正丙胺	正丙胺	正丙胺	n-丙基胺
hexanoic acid	己酸	己酸	己酸	己酸
homocapsaicin	高辣椒碱	高肌酰钙	高辣椒碱	增辣椒碱
methylparaben	4-羟基苯甲酸甲酯	4-羟基苯甲酸甲酯	4-羟基苯甲酸甲酯	甲基对羟基苯甲酸酯
nitrofurazone	呋喃西林	呋喃西林	呋喃西林	5－硝基糠醛缩氨基脲
ethyl anisate	大茴香酸乙酯	异橄榄脂素乙酯	大茴香酸乙酯	茴香酸盐乙基
n-hexadecanol	正十六烷醇	正十六烷醇	正十六烷醇	n-十六烷醇
phthalic acid	苯二甲酸	邻苯二甲酸	苯二甲酸	酞酸
forsythiaside	连翘酯苷	连翘酯苷	连翘酯苷
pepsinogen II	胃蛋白酶原II	胃蛋白酶原II	胃蛋白酶原II	胃蛋白酶原 II
nickel, total	全镍	全镍	全镍	镍, 总的
(E)-farnesene	(E)-金合欢烯	(E)-金合欢烯	(E)-金合欢烯	(E)-法呢烯
carbon, total	全碳	总炭黑	全碳	碳, 总的
n-octanethiol	正辛硫醇	正辛硫醇	正辛硫醇	n-辛硫醇
N-heptacosane	正二十七烷	E1二二十七碳酮	正二十七烷	N-二十七烷
pristinamycin	普那霉素	普那霉素	普那霉素	原始霉素
tridecadienal	十三二烯醛	十三二烯醛	十三二烯醛	十三碳二烯醛
meclofenoxate	甲氯芬酯	氯醒酯	甲氯芬酯
thiamphenicol	甲砜霉素	甲砜霉素	甲砜霉素	甲砜氯霉素
(E)-nerolidol	(E)-橙花叔醇	(E)-橙花叔醇	(E)-橙花叔醇	(E)-橙花叔醇
guanfu base I	关附壬素	关附壬素	关附壬素
decarboxylase	脱羧酶	脱羧酶	脱羧酶	脱羧基酶
iso-tricosane	异二十三烷	异二十三烷	异二十三烷	异-二十三烷
proline, free	游离脯氨酸	游离脯氨酸	游离脯氨酸	脯氨酸, 自由的
3-octadecanal	3-十八烯	3-十八烷醛	3-十八烯	3-十八烷醛
chlordimeform	杀虫脒	氟杀尼	杀虫脒
beta-cubebene	β-毕拔烯	β-毕拔烯	β-荜澄茄烯	β-荜澄茄油烯
dimethylamine	二甲胺	二甲胺	二甲胺	二甲基胺
(Z)-2-hexenol	(Z)-2-己烯醇	(Z)-2-己烯醇	(Z)-2-己烯醇	(Z)-2-己烯醇
ethyl cholate	胆酸乙酯	胆酸乙酯	胆酸乙酯	胆酸乙酯
fluvalinate I	氟胺氰菊酯I	氟胺氰菊酯I	氟胺氰菊酯I
bromogeramine	新洁尔灭	新洁尔灭	新醛
3-methylfuran	3-甲基呋喃	3-甲基呋喃	3-甲基呋喃	3-甲基呋喃
1-pentadecyne	1-十五炔	1-十五炔	1-十五炔	1-十五碳炔
konjak mannan	魔芋葡甘聚糖	魔芋葡甘露聚糖	魔芋葡甘聚糖
jolkinolide A	岩大戟内酯A	岩大戟内酯A	岩大戟内酯A
tofogliflozin	托格列净	托格列净	托格列净
pentoxyverine	喷托维林	喷托维林	喷托维林
ε-caprolactam	ε-己内酰胺	ε-己内酰胺	ε-己内酰胺	ε-己内酰胺
4(10)-thujene	4(10)-崖柏烯	4(10)-崖柏烯	4(10)-联苯	4(10)-苧烯
2-furoic acid	2-呋喃甲酸	2-呋喃甲酸	2-呋喃甲酸	2-糠酸
bromfenvinfos	溴苯烯磷	溴苯罗沙隆	溴苯烯磷
interleukin-6	白细胞介素6	白细胞激素	白细胞介素6
epoxiconazole	氟环唑	氟环唑	氟环唑	环噁酮唑
jinggangmycin	井冈霉素	井冈霉素	井冈霉素
chlorotoluene	氯甲苯	绿里仑	氯甲苯	氯甲苯
Catalpic acid	梓树酸	梓树酸	替尼泊乙酸
pinellic acid	半夏酸	雪白甲酸	半夏酸
propionitrile	丙腈	丙腈	丙腈	丙正离子基腈
7-tetradecyne	7-十四炔	7-十四炔	7-十四炔	7-十四碳炔
anthocyanidin	花色素	花色素	花色素	花青素
2,4-nonadiene	2,4-壬二烯	2,4-壬二烯	2,4-壬二烯	2,4-壬二烯
fenvalerate I	氰戊菊酯I	氰戊菊酯I	氰戊菊酯I
polyanhydride	聚酸酐	聚糖酐	聚酸酐	聚酸酐
β-glucosidase	β-葡萄糖苷酶	β-葡萄糖苷酶	β-葡萄糖苷酶	β-葡萄糖苷酶
cis-β-ocimene	顺-β-罗勒烯	顺-β-罗勒烯	顺-β-罗勒烯	顺-β-罗勒烯
cholylglycine	甘胆酸	甘胆酸	甘胆酸	胆基甘氨酸
quinazolinone	喹唑啉酮	喹唑啉酮	喹唑啉酮	喹唑啉酮
1-heptadecene	1-十七烯	1-十七碳烯	1-十七烯	1-十七碳烯
aspartokinase	天冬氨酸激酶	天冬氨酸激酶	天冬氨酸激酶	天冬氨酸激酶
(E)-2-hexanal	(E)-2-己醛	(E)-2-己醛	(E)-2-己醛	(E)-2-己醛
S-transferase	S-转移酶	S-转移酶	S-转移酶	S-转移酶
selenocystine	硒代胱氨酸	硒代胱氨酸	硒代胱氨酸	硒代胱氨酸
silica, fumed	白炭黑	白炭黑	白炭黑
neoeriocitrin	新北美圣草苷	新北美圣草苷	新异美卡因
cis-3-nonenol	顺-3-壬烯醇	顺-3-壬烯醇	顺-3-壬烯醇	顺-3-壬烯醇
meperfluthrin	氯氟醚菊酯	氯氟醚菊酯	氯氟醚菊酯
jasmonic acid	茉莉酸	茉莉酸	茉莉酸
β-daucosterol	β-胡萝卜苷	β-胡萝卜苷	β-胡萝卜苷
sertaconazole	舍他康唑	舍他康唑	阿那唑
pyrophosphate	焦磷酸盐	焦磷酸盐	焦磷酸盐	吡喃磷酸酯
quillaic acid	皂皮酸	皂皮酸	皂皮酸
p-cymene-8-ol	对伞花烃-8-醇	对伞花烃-8	对伞花烃-8-醇	p-甲异丙苯-8-醇
junipene-(V4)	长叶烯-(V4)	长叶烯-(V4)	长叶烯-(V4)	长叶烯-(V4)
canthaxanthin	角黄素	角黄素	角黄素	斑蝥黄
cephalotaxine	三尖杉碱	三尖杉碱	三尖杉碱	粗榧碱
chlorobenzene	氯苯	氯苯	氯苯	氯苯
cystathionine	胱硫醚	胱硫醚	胱硫醚	胱硫醚
1,1-diacetate	1,1-二乙酸酯	1,1-二乙酸酯	1,1-二乙酸酯	1,1-二乙酸酯
o-tolunitrile	邻甲苯腈	邻甲苯腈	邻甲苯腈	o-甲苯基氰
nornuciferine	亚美罂粟碱	亚美罂粟碱	亚美罂粟碱
gamabufotalin	日蟾毒它灵	日蟾毒它灵	白细辛内酯
ceruloplasmin	铜蓝蛋白	铜蓝蛋白	铜蓝蛋白	血浆铜蓝蛋白
benzothiazole	苯并噻唑	苯并噻唑	苯并噻唑	苯并噻唑
4-butylphenol	4-丁基苯酚	4-丁基苯酚	4-丁基苯酚	4-丁基苯酚
1,3-butadiene	1,3-丁二烯	1,3-丁二烯	1,3-丁二烯	1,3-丁二烯
methanobactin	甲烷氧化菌素	甲烷氧化菌素	甲烷氧化菌素	甲基桥锕杂
beta-ylangene	β-衣兰烯	β-衣兰烯	β-衣兰烯
beta-linalool	beta-芳樟醇	beta-芳樟醇	beta-芳樟醇	β-沉香醇
batyl alcohol	鲨肝醇	鲨肝醇	鲨肝醇
(Z)-β-ocimene	(Z)-β-罗勒烯	(Z)-β-罗勒烯	(Z)-β-罗勒烯	(Z)-β-罗勒烯
acid orange 7	酸性橙7	酸性橙7	酸性橙7	酸柑子 7
trans-carveol	反-香芹醇	反-香芹醇	反-香芹醇	反-香芹醇
atropaldehyde	阿托醛	阿托醛	阿托醛
dimethametryn	异戊乙净	异戊乙净	异戊乙净
4,4'-biphenol	4,4'-联苯二酚	4,4'-联苯二酚	4,4'-联苯二酚	4,4'-联苯酚
(-)-isoledene	(-)-异喇叭烯	(-)-异喇基-2-烯侧侧酮	(-)-异喇叭烯	(-)-异喇叭烯
veratric acid	藜芦酸	藜芦酸	藜芦酸
tubeimoside I	土贝母苷甲	卡骨苷I	土贝母苷甲
momordicoside	苦瓜皂苷	苦瓜皂苷	苦瓜皂苷
polydioxanone	聚二氧环己酮	聚二氧环己酮	聚二氧环己酮	聚二噁烷酮
acetophenones	芳乙酮	芳乙酮	芳乙酮
amicarthiazol	拌种灵	拌种灵	硫-氨唑吡唑
arsenocholine	砷胆碱	砷胆碱	异胆碱	偶砷胆碱
nickle, Raney	雷尼镍	雷尼镍	雷尼镍
catharanthine	长春质碱	长春质碱	长春质碱	长春花碱
(E)-3-hexenal	(E)-3-己烯醛	(E)-3-己烯醛	(E)-3-己烯醛	(E)-3-己烯醛
2-bromophenol	2-溴苯酚	2-溴苯酚	2-溴苯酚	2-溴苯酚
(E)-2-octenol	(E)-2-辛烯醇	(E)-2-辛烯醇	(E)-2-辛烯醇	(E)-2-辛烯醇
methoprotryne	盖草津	盖草津	甲苯丙烯
methyl phenol	甲基苯酚	甲基苯酚	甲基苯酚	甲基苯酚
5-tridecanone	5-十三酮	5-十三酮	5-十三酮	5-十三烷酮
1,3-octadiene	1,3-辛二烯	1,3-辛二烯	1,3-辛二烯	1,3-辛二烯
ethyl valerate	戊酸乙酯	戊酸乙酯	戊酸乙酯	戊酸乙酯
sodium sulfide	硫化钠	硫化钠	硫化钠	硫化钠
Ruigefeinipian	瑞格菲尼	瑞格菲尼	瑞格菲尼
procyanidin B2	原花青素B2	原花青素B2	原花青素B2	原花青素 B2
prothrombinase	凝血酶原酶	凝血酶原酶	凝血酶原酶	促凝血球蛋白
saikosaponin b	柴胡皂苷b	柴胡皂苷b	柴胡皂苷b	柴胡皂甙 b
3-chlorophenol	3-氯苯酚	3-氯苯酚	3-氯苯酚	3-氯苯酚
(-)-thujopsene	(-)-罗汉柏烯	(-)-罗汉柏烯	(-)-罗汉柏烯	(-)-罗汉柏烯
allomadendrene	芳萜烯	芳羽萜烯	芳萜烯
brilliant blue	亮蓝	亮蓝	亮蓝	亮的蓝
chlorophyllase	叶绿素酶	叶绿素酶	叶绿素酶	叶绿素酶
dimenhydrinate	茶苯海明	土霉素二酸酐	茶苯海明
Ψ-taraxasterol	Ψ-蒲公英甾醇	Ψ-蒲公英甾醇
cleomiscosin B	臭矢菜素B	臭矢菜素B	臭矢菜素B
delta-cadinene	delta-荜澄茄烯	delta-荜澄茄烯	delta-荜澄茄烯	δ-杜松烯
mudanpioside E	牡丹皮苷E	牡丹皮苷E	牡丹皮苷E
iso-nonacosane	异二十九烷	异二十九烷	异二十九烷	异-二十九烷
Isolongifolene	异长叶烯	异长叶烯	异长叶烯	异长(松)叶烯
1-ethoxybutane	1-乙氧基丁烷	1-乙氧基丁烷	1-乙氧基丁烷	1-乙氧基丁烷
D-hydantoinase	D-海因酶	D-海因酶	D-海因酶	D-乙内酰脲酶
Chlorphenamine	氯苯那敏	氯苯那敏	氯苯那敏	氯苯胺
silver sulfide	硫化银	硫化银	硫化银	硫化银
ophiopogonin D	麦冬皂苷D	麦芽皂苷D	麦冬皂苷D
(-)-lavandulol	(-)-熏衣草醇	(-)-熏衣草醇	(-)-衣草醇
1,9-nonanediol	1,9-壬二醇	1,9-壬二醇	1,9-壬二醇	1,9-壬烷二醇
isobutyl ester	异丁酯	异丁酯	异丁酯	异丁基酯
gum tragacanth	西黄蓍胶	西黄蓍胶	西黄蓍胶
heme oxygenase	血红素氧合酶	血红素氧合酶	血红素氧合酶
2,6-nonadienal	2,6-壬二烯醛	2,6-壬二烯醛	2,6-壬二烯醛	2,6-壬二烯醛
butyl caffeate	咖啡酸丁酯	咖啡酸丁酯	咖啡酸丁酯	咖啡酸丁酯
p-nitrobenzene	对硝基苯	对硝基苯	对硝基苯	p-硝基苯
isosakuranetin	异樱花素	异樱花素	异二氢化酶
erythromycin C	红霉素C	红霉素C	红霉素C	赤藓霉素 C
cinnamaldehyde	肉桂醛	肉桂醛	肉桂醛	肉桂醛
bromopropylate	溴螨酯	溴螨酯	溴螨酯	溴丙酸酯
benzo(α)pyrene	苯并(α)芘	苯并(α)芘	苯并(α)芘	苯并(α)芘
2-acrylic acid	2-丙烯酸	2-丙烯酸	2-丙烯酸	2-败脂酸
metanil yellow	皂黄	三菌灵	皂黄
kynurenic acid	犬尿喹啉酸	犬尿喹啉酸	犬尿喹啉酸
terbuthylazine	特丁津	特丁津	特丁津
Sini Decoction	四逆汤	四逆汤	四甲汤
triethylborane	三乙基硼	三乙基硼	三乙基硼	三乙基硼烷
α-cyclodextrin	α-环糊精	α-环糊精	α-环糊精	α-环糊精
glyoxylic acid	乙醛酸	乙醛酸	乙醛酸	乙(二)醛酸
2,3-dioctanone	2,3-二辛酮	2,3-二辛酮	2,3-二辛酮	2,3-二辛酮
Direct Red 4BE	直接大红4BE	直接大红4BE	直接大红4BE
dihydrocarvone	二氢香芹酮	二氢香芹酮	二氢香芹酮	二氢香芹酮
mugwort-triene	艾蒿三烯	艾蒿三烯	艾蒿三烯
selenium, nano	纳米硒	纳米硒	纳米硒
tanshinlactone	丹参内酯	丹参内酯	丹参内酯
14-octadecenal	14-十八碳烯醛	14-十八碳烯醛	14-十八碳烯醛	14-十八碳烯醛
lithium borate	四硼酸锂	四硼酸锂	四硼酸锂	硼酸锂
dibenzyl ether	二苄醚	二甲醚	二苄醚	二苯甲基醚
lead hydroxide	氢氧化铅	氢氧化铅	氢氧化铅	氢氧化铅
R-lansoprazole	R-兰索拉唑	R-兰索拉唑	R-兰索拉唑
glutamate zinc	谷氨酸锌	谷氨酸锌	谷氨酸锌	谷氨酸酯锌
4-ethyltoluene	4-乙基甲苯	4-乙基甲苯	4-乙基甲苯	4-乙基甲苯
1,3-β-D glucan	1,3-β-D葡聚糖	1,3-β-葡聚糖	1,3-β-葡聚糖	1,3-β-D葡萄烷
zinc phosphate	磷酸锌	磷酸锌	磷酸锌	磷酸锌
propyl laurate	月桂酸丙酯	月桂酸丙酯	月桂酸丙酯	十二酸丙酯
Zinc glutarate	戊二酸锌	戊二酸锌	戊二酸锌	戊二酸锌
amide nitrogen	酰胺态氮	酰胺态氮	酰胺态氮	酰胺氮
free carnitine	游离肉碱	游离肉碱	游离肉碱	自由的维生素BT
dodecanylthiol	十二烷基硫醇	十二烷基硫醇	十二烷基硫醇	十二烷基硫醇
trans-2-octene	反-2-辛烯	反-2-辛烯	反-2-辛烯	反-2-辛烯
(E)-5-undecene	(E)-5-十一碳烯	(E)-5-十一碳烯	(E)-5-十一碳烯	(E)-5-十一碳烯
cadmium, total	总镉	总镉	总镉	镉, 总的
ammonium urate	尿酸铵	尿酸铵	尿酸铵	尿酸铵
benzo[e]pyrene	苯并[e]芘	苯并[e]芘	苯并[e]芘	苯并[e]芘
caderofloxacin	卡德沙星	卡德沙星	卡德沙星
copper acetate	醋酸铜	醋酸铜	醋酸铜	乙酸铜
2-acetyl furan	2-乙酰呋喃	2-乙酰呋喃	2-乙酰呋喃	2-乙酰基呋喃
1-octanol-3-ol	1-辛醇-3-醇	1-辛醇-3-醇	1-辛醇-3-醇	1-辛醇-3-醇
1,2-decanediol	1,2-癸二醇	1,2-癸二醇	1,2-癸二醇
isocitronellol	异香茅醇	异香茅醇	异香茅醇	异香茅醇
senkyunolide F	洋川芎内酯F	洋川芎内酯F	洋川芎内酯F	芎草穷交脂 F
D-ribofuranose	D-呋喃核糖	D-呋喃核糖	D-呋喃核糖	D-呋喃核糖
β-1,3-D-glucan	β-1,3-D-葡聚糖	β-1,3-D-葡聚糖	β-1,3-D-葡聚糖	β-1,3-D-葡萄烷
tridecan-2-one	十三烷-2-酮	十三烷-2-酮	十三烷-2-酮	十三烷-2-酮
Berlin alcohol	柏林醇	桑黄素复间	柏林醇
angiopoietin 6	血管生成素6	血管生成素6	血管生成素6
cyhalofop acid	氰氟草酸	氰氟必昔	氰氟草酸
4-methylindole	4-甲基吲哚	4-甲基吲哚	4-甲基吲哚	4-甲基吲哚
androstenediol	雄烯二醇	雄烯醛	雄烯二醇	雄甾烯二醇
cadmium iodide	碘化镉	速效铵	碘化镉	碘化镉
octyl benzoate	苯甲酸辛酯	苯甲酸辛酯	苯甲酸辛酯	苯酸辛酯
ethoxysulfuron	乙氧嘧磺隆	乙氧嘧磺隆	乙氧嘧磺隆	乙氧基硫糖醛
azinphos-ethyl	益棉磷	呋喃翁结素	乙基磷酸酯
1-naphthalenol	1-萘醇	1-萘醇	1-萘醇	1-萘醇
(+)-β-cadinene	(+)-β-杜松烯	(+)-β-荜澄茄烯	(+)-β-杜松烯	(+)-β-杜松烯
3-bromoaniline	3-溴苯胺	3-溴苯胺	3-溴苯胺	3-溴苯胺
triethyl ester	三乙酯	三乙酯	三乙酯	三乙基酯
isocitric acid	异柠檬酸	异柠檬酸	异柠檬酸	异柠檬酸
humulene oxide	氧化葎草烯	氧化葎草烯	氧化葎草烯	[艹律]草烯氧化
p-methylphenol	对甲酚	对甲酚	对甲酚	p-甲基苯酚
acetate kinase	乙酸激酶	醋酸激酶	乙酸激酶	乙酸酯致活酶
(+)-nootkatone	(+)-香柏酮	(+)-香柏酮	(+)-香柏酮
cis-pinen-3-ol	顺-蒎烯-3-醇	顺-蒎烯-3-醇	顺-蒎烯-3-醇	顺-蒎烯-3-醇
acryl-thiourea	丙烯基硫脲	丙烯基硫脲	丙烯基硫脲	丙烯酰基-硫代脲
vinyl silazane	乙烯基硅氮烷	乙烯基硅氮烷	乙烯基硅氮烷	乙烯基硅杂氮烷
grosmomoside I	光果木鳖皂苷I	高度根	光果木鳖皂苷I
Tungsten oxide	氧化钨	氧化钨	氧化钨	氧化钨
yellow pigment	黄色素	黄色素	黄色素	蛋黄色料
lupane acetate	羽扇豆烷乙酸酯	羽扇耳烷乙酸酯	羽扇豆烷乙酸酯	羽扇烷乙酸酯
neuropeptide B	神经肽B	欧胶	神经肽B	神经肽 B
citrate starch	柠檬酸酯淀粉	柠檬酸酯淀粉	柠檬酸酯淀粉	柠檬酸酯淀粉
cerium sulfate	硫酸高铈	硫酸铈	硫酸高铈	硫酸铈
nickel formate	甲酸镍	甲酸镍	甲酸镍	甲酸镍
m-ethyltoluene	间-乙基甲苯	间-乙基甲苯	间-乙基甲苯	m-乙基甲苯
levonorgestrel	左炔诺孕酮	左炔诺孕酮	左炔诺孕酮
beta-farnesene	β-合金欢烯	β-化金刚醇	β-合金欢烯	β-法呢烯
cleomiscosin A	臭矢菜素A	臭矢菜素A	臭矢菜素A
jasminaldehyde	茉莉醛	茉莉醛	茉莉醛
metaproterenol	奥西那林	奥西那林	奥西那林
thymyl acetate	麝香草酚醋酸酯	麝香草酚乙酸酯	麝香草酚醋酸酯	乙酸百里酯
trans-2-butene	反-2-丁烯	反-2-丁烯	反-2-丁烯	反-2-丁烯
dimethylsilane	二甲基硅烷	二甲基硅烷	二甲基硅烷	二甲基硅烷
angiotensin-II	血管紧张素-II	血管紧张素-II	血管紧张素-II	血管紧张肽-II
acetyl borneol	乙酰冰片	乙酰冰片	乙酰冰片	乙酰基钓樟醇
bitespiramycin	必特螺旋霉素	必特螺旋霉素	必特螺旋霉素
2-pentanethiol	2-戊硫醇	2-戊硫醇	2-戊硫醇	2-戊硫醇
2-bromoaniline	2-溴苯胺	2-溴苯胺	2-溴苯胺	2-溴苯胺
hydroxyapatite	羟基磷灰石	贺斯	羟基磷灰石	羟基磷灰石
Meldrum's acid	米氏酸	米氏酸	米氏酸
sulfonic group	磺酸基	磺酸	磺酸基	磺组
Zuojin pellets	左金丸	左金丸	左金丸
phenyl mercury	苯基汞	苯基汞	苯基汞	苯基汞
salazinic acid	水杨嗪酸	水杨嗪酸	水杨嗪酸
n-pentadecanal	正十五醛	正十五醛	正十五醛	n-十五烷醛
(2Z)-2-decenal	(2Z)-2-癸烯醛	(2Z)-2-癸烯醛	(2Z)-2-癸烯醛	(2Z)-2-癸烯醛
dihydrojasmone	二氢茉莉酮	二氢茉莉酮	二氢茉莉酮	二氢茉莉酮
cyclododecanol	环十二醇	环十二醇	环十二醇	环十二烷醇
titanium oxide	氧化钛	氧化钛	氧化钛	氧化钛
sophorabioside	槐属双苷	槐属双苷	槐属双苷
sodium laurate	月桂酸钠	月桂酸钠	月桂酸钠	十二酸钠
iron molybdate	钼酸铁	钼酸铁	钼酸铁	钼酸铁
flavouric acid	黄尿酸	黄尿酸	黄尿酸	黄尿酸
E-3-hexen-1-ol	E-3-己烯-1-醇	E-3-己烯-1-醇	E-3-己烯-1-醇	E-3-己烯-1-醇
barium nitrate	硝酸钡	硝酸钡	硝酸钡	硝酸钡
2-piperazinone	2-哌嗪酮	2-哌嗪酮	2-哌嗪酮	2-哌嗪酮
oleanonic acid	齐墩果酮酸	齐墩果酮酸	齐墩果酮酸	齐墩果酸
α-terthiophene	α-三联噻吩	α-三联噻吩	α-三联噻吩	α-三联噻吩
wheat esterase	小麦酯酶	小麦酯酶	小麦酯酶	小麦酯酶
trans-anethole	反式茴香脑	反式茴香脑	反式茴香脑	反-茴香脑
9-anthraceneal	9-蒽醛	9-蒽醛	9-蒽醛	9-蒽醛
amyl octanoate	辛酸戊酯	辛酸戊酯	辛酸戊酯	辛酸戊酯
glucocorticoid	糖皮质激素	糖皮质激素	糖皮质激素	糖皮质激素
dichlorobenzyl	二氯苄	二氯苄	二氯苄	二氯苯甲基
17-β estradiol	17-β雌二醇	17-β雌二醇	17-β雌二醇	17-β雌二醇
α-pinene oxide	α-蒎烯氧化物	α-蒎烯氧化物	α-蒎烯氧化物	α-蒎烯氧化
thromboxane A2	血栓素A2	血栓素A2	血栓素A2
Toluidine blue	甲苯胺蓝	甲苯胺蓝	甲苯胺蓝	甲苯胺蓝
ginsenoside Rd	人参皂苷Rd	人参皂苷Rd	人参皂苷Rd	人参皂苷 Rd
acetylglycitin	乙酰黄豆苷	乙酰黄豆苷	乙酰黄豆苷
27-deoxyactein	27-脱氧升麻亭	27-脱氧升麻亭	27-脱氧升麻亭
benzophenone-6	二苯酮-6	二苯酮-6	二苯酮-6	二苯甲酮-6
pyrogallol red	邻苯三酚红	邻苯三酚红	邻苯三酚红
deoxyadenosine	脱氧腺苷	脱氧腺苷	脱氧腺苷	脱氧腺苷
5-fluorouracil	5-氟尿嘧啶	5-氟尿嘧啶	5-氟尿嘧啶	5-氟尿苷
1,6-heptadiyne	1,6-庚二炔	1,6-庚二炔	1,6-庚二炔	1,6-庚二炔
basic orange 2	碱性橙2	碱性橙2	碱性橙2	碱性的柑子 2
cyclohexadiene	环己二烯	环己二烯	环己二烯	环己二烯
1,8-octanediol	1,8-辛二醇	1,8-辛二醇	1,8-辛二醇	1,8-辛二醇
2,4-decadienal	2,4-癸二烯醛	2,4-癸二烯醛	2,4-癸二烯醛	2,4-癸二烯醛
polyesteramide	聚酯酰胺	聚酯酰胺	聚酯酰胺	聚酯酰胺
Propenyl ether	丙烯基乙醚	丙烯醚	丙烯基乙醚	丙烯基醚
laurylaldehyde	月桂烯醛	月桂烯醛	月桂烯醛	月桂基醛
naphthaleneone	萘酮	萘酮	萘酮	萘酮
carplon red R4	卡布龙红R4	卡布龙红R4	卡布龙红R4
[truncated: 4,080 more rows]

## Sheet: Data_CH2EN_Result
Source Name	Target Name	CNN based	LSTM based	Rule based
氨	ammonia	ammonium	ammonium	ammonia
铵	ammonium	ammonium	ammonium	ammonium
氮	nitrogen	nitrogen	Nitrogen	nitrogen
氘	deuterium	deuterium	deuterium
矾	vanadium	vanadium	Scapol
钒	Vanadium	Vanadium	Vanadium	vanadium
菲	phenanthrene	phenanthrene	phenanthrene	phenanthrene
福	thiram	thiram	thirimuron
锆	zirconium	zirconium	zirconium	zirconium
镉	cadmium	cadmium	cadmium	cadmium
胍	guanidine	guanidine	guanidine	guanidine
硅	silicon	silicon	silicon tetra	silicon
氦	helium	helium	helium	helium
钾	potassium	potassium benzene	potassium clavucanate	potassium
铑	rhodium	rhodium	rhodium	rhodium
镭	radium	radium	radium	radium
镥	Lutetium	Lutetium	Lutetium	lutetium
酶	enzyme	clylase	perine	enzyme
镎	neptunium	neptunium	neothonic eugenosine	neptunium
氖	neon	neon	neon	neon
铌	niobium	niobium	niobium	niobium
尿	urine	urine	urine	uric
铍	beryllium	beryllium	beryllium	beryllium
锶	Strontium	Strontium	Strontium	strontium
铊	thallium	thallium	thallic acid	thallium
锡	tin	tin	tin	tin
溴	bromine	bromodiclestrol	bromine	bromine
铱	iridium	iridium	iridium	iridium
钇	yttrium	yttrium	yttrium	yttrium
镱	ytterbium	ytterbium	ytterbium	ytterbium
银	silver	silver	silver amania	silver
薁	azulene	azulene	azulene	azulene
樟烯	comphene	comphene	complene
蔗糖	sucrose	sucrose	sucrose ester	sucrose
余氯	chlorine, residual	chlorincin	chlorine, residual
晕苯	coronene	coronene	coronene
甾萜	gonaterpine	gonaterpine	stivine	gonaterpine
植醇	phytol	phytol	phytol	phtyl alcohol
植酸	phytic acid	phytic acid	phytic acid	phtylic acid
植酮	phytone	phytone	phytone	phtylketone
仲胺	secamine	secamine	secamine	secamine
总氮	nitrogen, total	nitrogen, total	nitrogen, total
总铬	chromium, total	chromium, total	chromium trichloride
总碳	carbon, total	cortic tanolic acid	carbon, total
总糖	total sugar	total sugcratide	themeinase
铀酰	uranyl	uranyl	uranyl	uranoyl
引物	primer	primer	primer	primer
乙苯	ethylbenzene	ethyl benzene	ethyl benzene	ethylbenzene
叶酸	folic acid	licarbonic acid	ubiger	folic acid
盐酸	hydrochloric acid	clonanthochloride	viole dicarbone	hydrochloric acid
烟碱	nicotine	noniszurine	nicotine
亚铁	ferrous ion	ferrous ion	ferrous chloride	iron
血氧	oxygen, blood	oxygen, blood	oxygen, blood
血脂	triglyceride, plasma	triglyceride, laside	fatty acid
溴苯	bromobenzene	bromobenzene	bromobenzene	bromobenzene
血清	blood serum	lipotriside	blood serum	serum
锌粉	zinc	zinc	zinc
胸苷	thymidine	thymidine	thymidyl	thymidine
辛胺	octylamine	octylamine	octylamine	octylamine
辛醇	octanol	octanol	octanol	octanol
辛烯	octene	octene	octene	octene
腺苷	Adenosine	Adenosine	adenosine triphosphate	adenosine
骁悉	CellCept	CellCept	cetreredine
硝胺	nitramine	nitramine	nitrate	nitramine
霞石	Nepheline	Nepheline	ketorhod
先锋	cephalosporin	cephalosporin	cephalosporin
烯烃	olefin	olefin	alenone	olefin
烯肟	SYP-1620	SYP-1620	alcohol	enoxime
戊烯	pentene	pentene	pentene	pentene
戊烷	pentane	pentane	pentane	pentane
戊酸	pentanoic acid	pentanoic acid	alloic acid	pentanoic acid
微硅	micropowder silica	micropowder silica	micropowder dioxide
未知	unknown	unkijnojenoin	unknown
胃酸	gastric acid	lasticic acid	gastric acid	stomachic acid
铁红	ferric oxide	frectin reductase	ferric oxide
糖醇	furfurol	furfurol	guanidine	itol
糖元	glycogen	glycogen	glycogen
糖醛	furfural	furfural	furfural	uron
钛硅	titanium silicalite	titanium silicaliter	titanium silicate	titaniumsilicon
他汀	statin	statin	statin
缩醛	acetal	licoacetal	alcarbaze	acetal
速尿	furosemide	flurosulfide	furosemide
蒜酶	alliinase	alliinase	alliinase
四糖	tetrasaccharide	tetrasaccharide	tetrasaccharide	tetrose
水份	water	water	water
曙红	tetrabromofluorescein	tetrabromofluorescein	eutholphine	eosin
顺酐	maleic anhydride	maleic anhydride	maleic acid	cisanhydride
石粉	calcium carbonate	calcium carbonate	carbazole
烧碱	caustic soda	caustic soda	caustic soda
山酸	behenic acid	behenic acid	behenic acid
尸胺	cadaverine	cadaverine	sedumantin
三唑	triazole	triazole	triazole	triazole
瑞素	Fresubin	Fresubnin	daphned
壬酸	nonanoic acid	nonanoic acid	nonanoic acid	nonanoic acid
壬烷	nonane	nonane	nonadecane	nonane
全铁	iron, total	iron, total	iron, total	periron
全锌	zinc, total	zinc, total	zinc, total	perzinc
全硫	sulfur, total	sulfur, total	thionyl bromide	persulfur
清水	water	water	water
茜素	alizarin	alizarin	alizarin	alizarin
羟嗪	hydroxyzine	hydroxyzine	hydroxyzine	hydroxyazine
漆酶	laccase	laccelase	lucifloxacin	Laccase
偏腙	partial hydrazone	partivane dehydrogen	flanizilide	metahydrazone
硼烷	borane	borane	borane	borane
哌喹	piperaquine	piperaquine	pepamine
柠烯	limonene	limonene	limonene	hesperidene
脲酶	urease	urease	ocidase	ureaase
鸟苷	guanosine	guanosine	guanosine	guanine
尼辛	nisin	nisin	nisin
尼森	Nisin	Nisin	nicarbazem
尼龙	nylon	nylon	nylon	Nylon
萘酚	naphthol	naphthol	naphthol	naphthol
钠土	montmorillonite	montmorillonite	montmorillonite
萘醌	naphthoquinone	naphthoquinone	naphthoquinone	naphthalenequinone
明胶	gelatin	gelatin	gelatin	gelatin
木钠	sodium ligninsulfonate	sodium ligninsulfonate	sodium ligum irin	xylosodium
镁砂	magnesium oxide	magnesium oxide	magnesium oxide
门布	MBOA	MBOA	sabixanthin
美能	Stronger neo-minophagen-C	Stronger neo-na	methylnaphtite
煤油	kerosene	kerosene	kerosene
米铂	miriplatin	miriplatin	mirrapenem
糜酶	chymase	chymase	chymate
棉酚	gossypol	gossypol	gossypol	gossypol
棉隆	dazomet	dazomet	dazomet
氯氨	monochloramine	monochloramine	zirconium chloride	chloroammonia
氯苯	chlorobenzene	chlorobenzene	chlorobenzene	chlorobenzene
氯虫	chlorantraniliprole	chlorantraniliprole	chlorothiazole	chloroinsect
铝粉	aluminium, powder	aluminium, powder	aluminum
绿矾	copperas	copperas	copperas
硫甙	glucosinolate	glucuron	glucosinolate
硫芥	Sulfur mustard	Sulfur mustard	sulfur
硫磷	parathion	formothion	phosphorus	sulfaphosphorus
硫脲	thiourea	thiourea	thiourea	sulfaurea
吗啉	morpholine	morpholine	morpholine	morpholine
磷酯	lecithin	lecithin	phosphorus, availab	phosphoro ester
磷烷	phosphine	phosphate	phosphine	phosphane
磷胺	phosphamidon	phosphamidon	phosphate	phosphoroamine
亮黑	Brilliant Black PN	lillidk licteril	lienamycol
莲碱	roemerine	roemerine	gemusin
酪胺	tyramine	tyramine	tyramine	tyramine
酪酸	butyric acid	butyric acid	thiophenorin	butyric acid
葵醛	decanal	decanal	decanal
喹啉	quinoline	quinolinolate	quinoline	quinoline
枯烯	isopropylbenzene	isopropylbenzene	pulerthyl	cumene
康醛	heptanal	heptanal	heptanal
糠酸	2-furancarboxylic acid	2-furancarboxylic acid	2-furancarboxylic acid	furoic acid
蒈烯	carene	carene	carene	carene
聚芴	polyfluorene	polyfluorene	polyfluorob	polyfluorene
酒度	alcohol	alcotoline	alcohol
精脒	spermidine	spermidine	spermidine
菊酸	chrysanthemic acid	chrysanthemic acid	chrysantherin
晶硅	crystalline silicon	crystalline silicon	silica
芥酸	erucic acid	erucic acid	erucic acid	erucidic acid
姜烯	zingiberene	zingiberene	zingiberene	zingiberene
胶原	collagen	collagen	collagen
己酯	hexyl ester	hexyl ester	hexyl ester	hexyl ester
核苷	glucosamine	glucose	ribonucle transfer
黑硅	black silicon	black silicon	virboside	hassiumsilicon
红磷	red phosphorus	red phosphorus	phosphorous carbon
瓜胶	guar gum	guar gum	guar gum
癸烷	decane	decane	decane	decane
癸烯	decene	decene	decene	decene
庚酮	heptanone	heptanone	heptanone	heptanone
庚醇	heptanol	heptanol	heptanol	enanthol
铬粉	chromate	chromate	chromate
钢筋	steel	steel	steel
钢铁	steel	steel	steel	steeliron
肝素	heparin	heparin	heparin	heparin
苷元	aglycon	aglycon	aglycon
钙素	calcium	calcium	calcium
钙盐	calcium salt	calcium salt	calcium sodium sulfide	calciumate
盖诺	vinorelbine	vinorelbine	vinorelbine
甘油	glycerol	glycerol	acylglycerol	glycerol
环烯	cyclene	cyclene	cyclotene	cycloene
黄药	xanthate	xarta dihydrox	arbinol
黄玉	topaz	tozaz	pateboflurine
茴脑	anethole	anethole	anethole
桧醇	sabinol	sabinol	sabinol	sabinyl alcohol
桧脑	juniper camphor	sabinoloc	juniper camphor
辅酶	coenzyme	coenzyme	coenzyme	coenzyme
促红素	erythropoietin	erythropoietin	erythropoietin
刺槐苷	acaciin	locitran	aucocopamin
次磷酸	hypophosphorous acid	hypophosphorous acid	hypophosphite	hypophosphoric acid
雌二醇	estradiol	estradiol	estimol	dihydrotheelin
绰奇烷	trachylobane	trachylobane	trypspirone
磁性铁	ferroferric oxide	ferroferric ether	ferrofen
醇勃龙	trenbolone	trenbolone	trenbolone
喘乐宁	ventolin	ventolin	ventolin
穿孔素	perforin	perforin	perchinate
川穹嗪	tetramethylprazine	tetramethylprazine	tetramethylprazine
川芎嗪	ligustrazine	ligustrazine	ligustrazine	ligustral
蛋白氮	protein nitrogen	protein nitrogen	protein inhibitor
胆酸钠	sodium cholate	sodium cholate	sodium cholate	sodium choloate
胆汁酸	bile acid	bile acid	bile acid
氮化硅	silicon nitride	silicon nitride	silicon nitride
氮化钒	vanadium nitride	vanadium nitride	vanadium nitride
敌草腈	dichlobenil	dichlobenil	dichlobenzone
敌草净	desmetryn	desmetryn	deutrime, bromide
敌草快	diquat	diquat	diquat
敌恶磷	dioxation	dioxation	dioxation
敌磺钠	fenaminosulf	fenaminosulf	disodium hydroxurbate
敌菌灵	anilazine	anilazine	diphenyl titanium
敌杀死	deltamethrin	deltamethrin	metalyclone
滴滴滴	rhothane	rhothane	rhothane
氟碳	perfluorocarbon	perfluorocarbon	broma	fluorinecarbon
吩嗪	phenazine	phenazine	phenazine	phenazine
菲汀	phytin	phytin	phytin
苊醌	acenaphthenequinone	acenaphthenequinone	acenaphthenequinone	acenaphthenequinone
苊烯	acenaphthylene	acenaphthylene	acenaphthylene	acenaphthylene
噁唑	oxazole	oxazole	oxazole	oxazole
二酚	xylenol	xylenol	diphenyl sulfoxide	diol
二嗪	diazine	diazine	diazine	diazine
丁酯	butyl ester	butyl ester	butyl ester	butyl ester
丁酮	butanone	butanone	butanone	butanone
丁烷	butane	butane	butane	butane
丁烯	butylene	butylene	butylene	butene
电石	calcium carbide	calcium carbide	carbarutetone
丁胺	butylamine	butylamine	butylamine	butylamine
丁醚	butyl ether	butyl ether	butyl ether	butyl ether
丁醛	butyraldehyde	butyraldehyde	butyrane	butanal
氮源	nitrogen	nitrogen	nitrogen
纯钛	titanium	titanium	titanium
茨烯	camphene	camphene	camphene
大隆	brodifacoum	brodifacoum	chromene
单嘧	monosulfuron	monosulfuron	monosulfuron
胆碱	choline	choline	choline
丙酯	propyl ester	propyl ester	propanoic acid	propyl ester
玻璃	glass	glass	glass
岑酮	fraxinellone	fraxinellone	fraxinellone
茶碱	theophylline	theophylline	theophylline	theine
吡啶	pyridine	pyridine	pyridine	pyridine
吡咯	pyrrole	pyrrole	pyrrole	pyrrole
苯醚	Phenyl ether	phenylether	Phenyl ether	phenyl ether
苄溴	benzyl bromide	benzyl bromide	benzyl bromide	benzyl bromide
丙醇	propanol	propanol	propanol	propanol
丙腈	propionitrile	propionic nitrile	propionitrile	propylnitrile
丙酮	acetone	flovalerone	phenethyl silicon oxide	propanone
贝依	Leuprorelin Acetate	leucol	exerazepam
白糖	sugar	sugar	sugar
苯醇	alcohol benzene	alcohol benzene	benzenethenal	phenyol
巴沙	baycard	baycard	baycard
凹土	attapulgite	attapulgite	attapulgite
氨基	ammonium	ammonium	ammonium	amino
安果	formothion	formothion	formothion
H酸	1-amino-8-naphthol-3, 6-disulfonic acid	1-amino-8-naphthol-3, 6-disulfonic acid	amine	Hic acid
MS酸	Murashige and Skoog's	Murastin-O	magnesium difluoride	MSic acid
In铟	indium	indium	indium	Inindium
B因子	complement factor B	complexil factor B	complement factor B	Bfactor
Cd镉	cadmium	cadmium candene	cadmium	Cdcadmium
吖啶黄	acridine yellow	jacrose ractone	acridine of	acridineflavo
吖啶酮	acridone	acridone	acridone	acridinone
阿散酸	arsanilic acid	arsanil	arsanilic acid
阿托品	atropine	atropine	atropine	atropine
阿魏酸	ferulic acid	ferulic acid	fumaran	ferulic acid
阿片肽	opioid peptide	opioid peptide	apigenin
安塞蜜	acesulfame	acesanthin	acesulfame
安赛蜜	acesulfame potassium	acesulfazamethone	acesulfame potassium
安尔碘	Entoiodine	Entoiodine	oximazene
艾薇醛	evertal	evertal	evertal
艾黄素	artemetin	artemetin	eractic acid
桉树脑	eucalyptol	eucalyptol	eucalyptol	cineole
桉叶脑	eucalyptol	eucalyptol	eucalyptol
氨基苯	aminobenzene	aminobenzene	amine	aminobenzene
氨酪酸	aminobutyric acid	aminobutyric acid	aminobutyric acid	ammoniabutyric acid
胺硝草	pendimethalin	pendimethalin	pendimethalin
奥曲肽	octreotide	octreotide	octylotidite
八氟萘	octafluoronaphthalene	octafluorone	octofluoronafenine	octafluorinenaphthalene
巴豆酸	Crotonic acid	Crotonic acid	crotonic acid	crotonylic acid
白蛋白	albumin	albumin	albitol	albumin
巴曲酶	batroxobin	batroxobin	horshigistatin
白氨酸	leucine	leucine	leucite
苯甲精	benzonitrile	benzonitrile	benzoglucoside
苯甲醚	anisole	anisole	Phenyl ethyl ester	anisole
苯基醚	phenyl ether	phenyl ether	phenyl ether	phenyl ether
苯基氰	phenylcyano	phenylcyano	phenylcyano	phenylcyano
苯达松	bentazon	bedaxanthin	bendazol	bentazone
苯丁锡	fenbutatin oxide	flibalto tangphin	benzimidone	benzenebutyltin
苯恶威	bendiocarb	bendiocarb	bendiocarb
苯并菲	triphenylene	tribenphonaterene	benzophenone	benzophenanthrene
苯丙腈	benzenepropanenitrile	benzenepropanenitrile	benzenepropanenitrile	benzenepropylnitrile
苯丙酸	phenylpropionic acid	phenylpropionic acid	phenylpropionic acid	benzenepropanoic acid
柏木烯	Cedrene	cedrene	cedrene	cedrene
柏木脑	cedrol	cedrol	cedrol	cedrol
拜糖平	acarbose	acarbose	acarbose
斑螯素	cantharidin	cantharidin	cantharidin
斑蝥素	cantharidin	cantharidin	cantharidin	cantharidin
斑蝥酸	cantharidic acid	cantharidic acid	cantharidic acid
白杨素	chrysin	chrysin	chrysin	chrysin
百草枯	paraquat	maquat	paraquat
百菌清	chlorothalonil	chlorothalonil	chlorothiosin
百里酚	thymol	thymol	thymol	thymol
白菊酮	chrysanthone	chlorfone	chrysanthone
胞苷酸	cytidine monophosphate	cytidine monophosphate	cytidine monophosphate	cytidinic acid
胞外酶	extracellular enzyme	extracellular enzyme	extracellular enzyme
保棉磷	azinphos-methyl	azinphos-methyl	azinphos-methyl
半乳糖	galactose	galactose	galactonac	galactose
倍硫磷	fenthion	fenthion	fenthion
钡玻璃	barium oxide	barium oxide	barium oxide
钡长石	barium aluminum silicate	barium aluminum silicate	barium ion
贝他根	betagan	betagan	betaglutin
贝诺酯	benorilate	benorilate	benoxalil
贝氏体	bainite	bainite	bainite
丙炔酸	propynoic acid	propynoic acid	propynoic acid	propynoic acid
丙三醇	glycerol	lylclovalmol	propanel, methyl	propanetriol
丙森锌	propineb	propineb	propinec
丙酸钙	calcium propionate	calcium propionate	calcium propionate	calcium propanoate
丙炔醇	propargyl alcohol	propargyl alcohol	propanglyoxine	propynol
丙硫磷	prothiofos	phosphorus	prothiofos	propylsulfaphosphorus
丙环唑	propiconazole	propiconazole	propiconazole	iranazole
丙虫磷	propaphos	propaphos	propantium	propylinsectylphosphorus
丙二醛	malondialdehyde	propanonaldehyde	malondialdehyde	propanedial
丙草胺	pretilachlor	prochloride	propamide
丙氨酸	alanine	alanine	protomardifol	alanine
冰片醇	bornyl alcohol	bornyl alcohol	bornyl alcohol	bornyl alcohol
别嘌醇	allopurinol	allopurinol	allopurinol
苄硫醇	benzyl mercaptan	benzyl mercaptan	benzyl acetate	benzyl mercaptan
苄基肼	benzylhydrazine	benzylhehamine	benzyl chloride	benzylhydrazine
苄基氯	Benzyl chloride	benzyl chloride	benzyl chloride	benzyl chloride
苯乙醛	benzeneacetaldehyde	benzeneacetaldehyde	benzenethanol	benzeneethanal
苯乙烯	styrene	styrene	vinyl acetate	styrene
苯乙醇	phenylethyl alcohol	phenethyl alcohol	benzenethanol	benzeneethanol
苯偶姻	benzoin	benzoin	benzopropyol
苯硼酸	phenylboric acid	phenylboric acid	phenyl sulfoaltol	benzeneboronic acid
苯硫脲	phenylthiourea	phenylthium	thiophenol	phenylsulfaurea
苯硫威	fenothiocarb	fenothiocarb	thianonine
吡螨胺	tebufenpyrad	typenphosphate	pramase
吡硫醇	pyritinol	pyritinol	pyritinol
吡草醚	pyraflufen-ethyl	pyraflufen-ethyl	panthonyl alcohol
吡虫清	acetamiprid	acetamiprid	acetamiprid
吡丙醚	pyriproxyfen	pyriproxyfen	pyriprophanol
吡哆胺	pyridoxamine	pyridoxalamine	pyridoxamine
吡啶酚	pyridinoline	pyridinoline	pyridinoline	pyridinol
荜茇宁	piperlonguminine	hipingonine	piperlonguminine
铋酸钠	Bismuth sodium oxide	Bismuth sodium oxide	bismuth sulfate	bismuthineoate sodium
除草醚	nitrofen	nitrofen	nitrofen
虫螨腈	chlorfenapyr	chlorfenapyr	carbofuran
虫酰肼	tebufenozide	tebufenozide	tebufenozide	insecthydrazide
赤藓醇	erythritol	erythritol	erythritol	erythrool
赤藓糖	erythroose	erythroose	erythroose	erythroose
橙皮甙	hesperidin	hesperidin	hesperidin
橙色I	orange I	orange I	orange II
常山酮	halofuginone	halofuginone	halchofen-guran
茶多酚	tea polyphenol	tea polyphenol	tea polyphenol
查尔酮	chalcone	chalcone	chalcone	chalcone
侧柏烯	α-thujene	α-thujene	α-thujene
产物5	product 5	product 5	product 5
丙烯醇	allyl alcohol	allyl alcohol	allyl alcohol	propenol
丙烷脒	propamidine	propamidine	propamidine	propanamidine
丙烯腈	acrylonitrile	acrylonitrile	acrylonitrile	propenenitrile
波生坦	bosentan	bosentan	batulerelia
丙溴磷	profenofos	profenofos	profenofos	propylbromophosphorus
病毒灵	moroxydine	morglufin	mortosein
薄荷醇	menthol	menthol	menthol	menthol
菠菜烯	spinacene	spinacene	spinacene
菠萝醛	allyl caproate	allyl caproate	styran)-1
草酸锂	Lithium oxalate	Lithium oxalate	lithium oxalate	lithium oxalate
草酸镁	magnesium oxalate	magnesium oxalate	magnesium oxalate	magnesium oxalate
草酸钠	sodium oxalate	sodium oxalate	sodium oxalate	sodium oxalate
草酸镍	nickel oxalate	nickel oxalate	nickel potassium thiogrnoglacto	nickel oxalate
草酸酯	ether oxalate	ethyl oxalate	ether oxalate	oxalate
苍耳亭	xanthatin	xanthatin	xanthatin
苍术醇	Hinesol	Hinesol	labinate	atractylol
苍术素	atractylodin	atractylodin	atractyloside
草铵膦	glufosinate	glucan-amide	glufosinic acid
草达津	Trietazine	Trietazine	zolimustan
草灭特	cycloate	cycloate	cyclotazolic acid
草萘胺	Napropamide	Napropamide	anahydron propiram
补体3	complement 3	complement 3	complement 3	Complement3
补加乐	progynova	progynova	levocime
补佳乐	estradiol valerate	estradiol valerate	estradiol valerate
布洛芬	ibuprofen	ilbeprofen	bupiranone
胆绿素	biliverdin	bilivextin	bilirubin
单氰氨	hydrogen cyanamide	hydroxycyandecyl	monob	monocyanoamino
丹酰氯	dansyl chloride	dansyl chloride	dansyl chloride	dansyl chloro
丹曲林	dantrolene	dantrolene	dantrorelene
丹参素	Danshensu	Danshensu	tanshinone
代森锰	maneb	maneb	maneb
代森锌	zebtox	zebtox	zerbenene
达克罗	dacromet	dacloom	dacrozite
醋酸酯	acetate	acetate	acetoate	acetate
醋酸铅	lead acetate	lead acetate	lead sulfate	lead acetate
醋酸锶	strontium acetate	strontium acetate	strontium acetate	strontium acetate
醋酸铬	chromium acetate	chlorine sodium chloride	chromium acetate	chromium acetate
稻瘟灵	isoprothiolane	isoprothiolane	tribusose
当归醇	angelol B	angelol	angelol B	angelicaol
氮元素	Nitrogen, atomic	ditherpoxynin	nitrogen
当药苷	sweroside	sweroside	sweroside
丁酸酐	butyric anhydride	butyric anhydride	butyric anhydride	butanoic anhydride
丁卡因	dicaine	dicaine	dicaine
丁硫堇	buthionine sulfoximine	buthionine sulfoximil	buthionine stran teroxirase
丁基锂	butyllithium	butyllithium	butyllithium	butyllithium
丁二醛	succinaldehyde	succinaldehyde	succinolidine	butanedial
丁二酸	succinic acid	succinic acid	succinic acid	butanedioic acid
靛氰绿	indocyanine green	indocyanine green	indocyanine green
靛玉红	indirubin	indirubin	indigostinol	indirubin
淀粉酶	amylase	amylase	starch, conderate	amylase
滇乌碱	yunaconitine	yuncanocanite	yhenylhydroxidazant
碘乙醇	iodoethanol	iodoethanol	iodoethanol	iodoethanol
碘酸钙	calcium iodooate	calcium iodooate	calcium iodioate	calcium iodooate
碘帕醇	iopamidol	iopamidol	iopamidol
碘化镉	cadmium iodide	cadmium iodide	cadmium ionidic	cadmium iodide
碘化铑	rhodium iodide	rhodium iodide	rhodium iodide	rhodium iodide
碘化锂	lithium iodide	lithium iodide	lithium iodide	lithium iodide
碘必乐	iopamidol	iopamidol	iopamine
碘海醇	iohexol	iohexol	iodone
碲化铬	cadmium telluride	cadmium telluride	cadmium telluride	chromium telluride
地散磷	bensulide	bensulide	becomponic acid
地衣酚	5-methyl-1,3-benzenediol	1-methyl-1,3-phenylethane	N-desethyl-glycerol
杜松醇	cadinol	cadinol	cadinene	cadinol
毒死婢	chlorpyrifos	chlorpyrifos	chlorpyrifos
豆甾烷	stigmastane	stigmastane	stigmastan	stigmastane
丁烯酸	butenoic acid	butenoic acid	butylcyclopropane	butenoic acid
丁香醇	caryophyllene alcohol	caryophyllene alcohol	caryophyllene
啶虫咪	acetamiprid	acetamiprod	acetamiprid
啶虫眯	Acetamiprid	Acetamidpin	acetamiprid
豆蔻酸	myristic acid	myristic acid	myristic acid
对孟烯	p-menthene	p-menthene	p-menthene
二氯酚	dichlorophenol	dichlorophenol	dichlorophenol	dichlorool
二茂镁	magnesocene	magnesocene	magnesoval	ocene magnesium
二茂铁	ferrocene	ferrocene	ferrocene	ferrocene
二十烷	eicosane	eicosane	eicosane	eicosane
二糖酶	disaccharidase	disaccharidase	desarurase	diosase
二烯萜	dieneterpine	dieneterpine	dieneterpine	dieneterpine
二乙苯	diethylbenzene	diethylbenzene	diethylbenzene	diethylbenzene
二丁酯	dibutyl phthalate	dibutyl phthalate	dibutyl maleate	dibutyl ester
二噁烷	1,4-dioxane	1,4-dioxane	1,1'-dioxane-4-hydroxy-benzene	dioxane
二苯酮	benzophenone	benzophenone	benzophenone	biphenyone
二甲酚	dimethylphenol	dryphenol	dimethylphenol	dicresol
二甲肼	1,2-dimethylhydrazine	1,2-dimethylhydrazine	dimethylhydrazine	dicarbohydrazine
二甲硫	Dimethyl sulfide	dimethyl sulfide	dimethyl sulfoxide	dicarbosulfur
多塞平	doxepin	doxepin	doxepin
多巴醌	dopaquinone	dopaquinone	dopaquinone
多果定	dodine	dodine	dodine
对乙酚	p-ethanol	p-ethanol	p-ethanol	p-ethanol
噁唑酮	oxazolone	oxazolone	oxazolone	oxazolone
恶唑酮	oxazolone	oxazolone	oxazolone
恶草酮	oxadiazon	oxadiazon	oxadiazon
恶霉灵	Hymexazol	Hymexazol	hanodine
儿茶醛	protocatechualdehyde	catechaldehyde	protocatechualester
儿茶酸	catechin acid	catechin acid	catechin acid	catechin
方钠石	Sodalite	Sodalite	sodium bioxide	Sodalite
方石英	cristobalite	cristobalite	clifenic acid
反植醇	trans-phytol	trans-phytol	trans-phytol	transphtyl alcohol
反氯丹	trans-chlordane	trans-chlordane	trans-chlordane
矾酸钠	sodium vanadate	sodium vanadate	sodium vanadate
二乙醚	ethyl ether	ethyl ether	diethyl	diethyl ether
法呢烷	farnesane	farnesane	farnesane
法尼烷	farnesane	farnesene	farnesane
芳酰胺	aramid	aramid	aramin
芳香醇	linalool	loterbarol	linalool
芳乙酮	acetophenones	acetophenones	acetophenones
芳樟醇	Linalool	linalool	linalool	licarcol
芳樟烯	linalool	linalool	linalool
菲立磁	Ferumoxides	Fologestrol	Ferumofos
菲咯啉	1,10-phenanthroline	1,10-phenanthroline	pyravanil
榧烯醇	torreyol	torreyol	torreyal
菲瑟酮	fisetin	fisetin	fenchlorphane
分散黄	C.I.disperse yellow	Disperse yellow	C.I.disperse red	disperseflavo
芬吗通	Femoston	Femoston	Femoston
佛术烯	eremophilene	eremophilene	arbulene thioidene
奋乃静	perphenazine	perphenazine	perphenazine
蜂蜡酸	melissic acid	melissic acid	melismic acid
风味酶	flavourzyme	flavourzyme	flavourzyme
呋喃酮	furanone	furfuryl	furanone	furanone
氟西泮	flurazepam	flurazepam	flurazexam
氟碳铈	bastnasite	diclocarben	bas, ning	fluorinecarboncerium
氟三嗪	fluorotriazine	fluorotriazine	fluorotriazine	fluorinetriazine
氟石膏	fluorogypsum	fluorogypsum	fluorine glycanate	fluorinegypsum
氟尼辛	flunixin	fluniocon	flunixin
氟哌酸	norfloxacin	norfloxacin	honoprofloxic
氟硅唑	flusilazole	flusilazole	flusilazole	fluorinesiliconazole
氟化铵	ammonium fluoride	ammonium fluoride	ammonium fluoride	ammonium fluoride
氟化铈	cerium fluoride	cerium fluoride	cerim	cerium fluoride
氟化钠	sodium fluoride	sodium fluoride	sodium fluoride	sodium fluoride
氟康唑	fluconazole	fluconazole	florfurine
氟利昂	chlorofluorocarbon	chlorofluorocarbon	chlorofluorocarbon
辅酶Q	coenzyme Q	coenzyme Q	coenzyme Q	coenzymeQ
辅酶A	coenzyme A	coenzyme A	coenzyme A	coenzymeA
腐植酸	humic acid	humic acid	humic acid
斧柏烯	thujopsene	thujopsene	thujopsene
氟乙烯	vinyl fluoride	selucanone	fluorine-chlorofluorethiol	fluorineethene
氟蚁腙	hydramethylnon	hydramone	chlorofluoromal
氟幼脲	penfluron	penfluron	penfluron
浮氏体	wuestite	wuestite	wolin
富啡酸	fulvic acid	fulvic acid	fulvic acid
富勒烯	fullerene	fullerene	fullerene	fullerene
富马酸	fumaric acid	fumaric acid	fumaric acid	fumaric acid
桧木醇	Hinokitiol	scinol	sabinomaline	sabinylxylool
活化素	activin	activin	activin
茴香胺	anisidine	aniside amine	anisidine	aniseamine
磺酸基	sulfonic group	sulfonic grauxyl ethanol	sulfonic group	sulfonateyl
磺吸磷	Demeton-S-methyl sulfone	Demeton-S-methyl sulfone	Demeton-S-methl
磺胺胍	sulfaguanidine	sulfagulamide	sulfaguanidine	sulfanilylguanidine
磺草酮	sulcotrione	sulcotrione	sulforaturon
磺乐灵	nitralin	nitralin	thioflubenzine
黄烷酮	flavanone	flavanone	flavanone	flavanone
黄体酮	progesterone	progesterone	fraister	progesterone
黄杞苷	engeletin	engelgene oxide	encleotin
黄连碱	coptisine	coptisine	coptisine	coptisine
黄长石	gehlenite	gehlenite	leuchingine
黄柏酮	obacunone	obacuntian	ocargol
黄腐醇	xanthohumol	xanthohum stun	xanthohumol
黄腐酚	xanthohumol	xanthohumol	xanthohumol
环辛烷	cyclooctane	cyclooctane	cyclooctanone	cyclooctane
槐胺碱	sophoramine	sophoramine	sophoramine
还原糖	reducing sugar	reducing suglin	reducinium diolet
槐角苷	Sophoricoside	Sophoric acid	Sophoridine
环孢素	cyclosporin A	cyclosporin A	cyclosporin
环草敌	cycloate	cycloate	chonetin
环丁醇	cyclobutanol	cyclobutanol	cyclobutanol	cyclobutanol
环丁烷	cyclobutane	cyclobutane	cyclobutane	cyclobutane
环癸醇	cyclodecanol	cyclodecanol	cyclodecanol	cyclodecanol
环庚烷	Cycloheptane	Cycloheptane	Cycloheptane	cycloheptane
胡椒醛	piperonal	piperonal	piperonal	heliotropin
胡椒烯	heliotropene	heliotropene	chalidene	piperonylene
胡敏素	humin	humin	humin
花椒素	xanthoxylin	xanthoxylin	xanthoxylin
花锚甙	haleniaside	haleniaside	haleniaside
滑石粉	talc	talc	tallire
甘菊环	azulene	azulene	chrysantelox
甘利欣	diammonium glycyrrihizinate	xilizulatide	diammonium glycyrrihizinate
甘露醇	mannitol	mannan	manganeselene	manicol
甘二酯	diglyceride	diglyceride	diglyceride
甘草甙	liquirtin	liquirtin	liromycin
甘草苷	liquiritin	liquiritin	glycyridigoline
甘草酸	glycyrrhizic acid	glycyrrhizic acid	glycyrrhizic acid	glycyrrhizaic acid
钙羧酸	calcon carboxylic acid	calcon carboxylic acid	calconate	calciumcarboxylic acid
钙矾石	ettringite	ettringite	ettringite
刚果红	congo red	cong nic Xrd	cornusine	congo
甘油醛	glyceraldehyde	glyceraldehyde	glycerol oleate	glyceraldehyde
甘油酸	glyceric acid	glyceric acid	glyceric acid	glycerolic acid
甘油酯	acylglycerol	glycerol monostearate	glyceraldehyde ethyl salt	glycerol ester
高纯金	high-purity gold	high-purity β	homoceplalol
睾丸酮	testosterone	testosterone	testosterone
告达庭	caudatin	caudatin	Catocytosine
葛花苷	kakkalide	kakkalide	kakkalide
葛缕酮	carvone	carvone	carvone
庚二烯	heptadiene	heptadecane	heptadiene	heptadiene
根皮素	phloretin	phloretin	phloretin
铬黑T	eriochrome black T	erime blchochoxyl thiovertl	eriochrome black T	chromiumhassiumT
铬酸根	Chromate	Chromate	Chromate	chromiumido
铬酸铅	lead chromate	lead chromate	lead chromate	chromiumoate lead
庚烯醛	heptenal	heptenal	heptenal	heptenal
孤啡肽	orphanin FQ	orphanin FQ	orapatomin
果糖胺	fructosamine	fructosamine	fructose	fructosamine
过甲酸	performic acid	performic acid	peroxy thiane	permethanoic acid
果胶质	pectin	pectin, statidato	pectin
果聚糖	fructan	fructlacone	fructan	fructpolyose
果浆酶	pectinase	pectinase	pectine methylene sulfide
桂皮醛	cinnamaldehyde	cinnamaldehyde	cinnamaldehyde
硅锌矿	willemite	willemite	stannisze
硅酸钇	yttrium silicate	yttrium silicate	yttrium silicate	siliconoate yttrium
骨疏灵	Gushuling	Gushuling	adrenoside
钴离子	cobalt ion	cobalt ion	cobalt ion
钴酞菁	cobalt phthalocyanine	cobalt phthalocyanine	cobalt phthyl codantoate
固氮酶	nitrogenase	nitrate pentase	nitrogenase
瓜氨酸	citrulline	citrulline	carbon biturban	citrulline
硅酸铋	bismuth orthosilicate	bismuth orthosilicate	bismuth orthosilicame	siliconoate bismuthine
硅酸锰	manganese silicate	manganese silicate	manganese sulfate	siliconoate manganese
硅酸镍	nickel silicate	nickel silicate	nickel silicate	siliconoate nickel
硅酸镧	Lanthanum silicate	Lanthanum silicate	lanthanum silicate	siliconoate lanthanum
硅酸锂	lithium silicate	lithium silicate	lithium silicate	siliconoate lithium
硅灰石	wollastonite	wollastonite	wollastonite	wollastonite
硅化镁	magnesium silicide	magnesium silicide	magnesium silicide
胱硫醚	cystathionine	cystathionine	cystathionine	cystathionine
胱氨酸	cystine	cystine cystone	cysteamine	cystine
光黄素	lumiflavin	lumiflavin	lumiflavin	lumiflavin
光敏素	lumichrome	lumichin	leacin
胱抑素	cystatin C	cystatin C	cystatin C
荭草素	orientin	orientin	orientin
红曲素	monascin	monascin	monascorb anhydride
红色素	red pigment	red pigment	paraceb
红霉素	erythromycin	erythromycin	erythromycin
红橘素	tangeretin	tangeretin	tangeretin
黑索今	hexahydro-1,3,5-trinitro-1,3,5-triazine	hexahydro-1,3,5-trinitro-1,3,5-triazine	hexahydrotessfruthein
红花甙	carthamin	carthamin	carthamin
黑松醇	thunbergol	thun	thymol
褐藻酸	alginic acid, sodium salt	alginic acid, sodium salt	alginic acid, sodium salt	alginic acid
褐帘石	allanite	allanite	allanite
合金钢	steel	steel, diglycerol	steel	alloysteel
海松醛	pimarinal	pimarinal	pimarinal
海藻酸	alginic acid	alginic acid	alginic acid
好年冬	trichlorphon	trichlorphon	trichlorphon
禾草畏	esprocarb	estractopercastrex	esprocarb
海泡石	sepiolite	sepiolite	sepiomidine	sepiolite
海人酸	kainic acid	kainic acid	kainic acid
己烯醛	hexenal	hexenal	hexenal	hexenal
己烯酸	hexenoic acid	hexenoic acid	hexenoic acid	hexenoic acid
己内酯	caprolactone	caprolactone	caprolactone	caprolactone
己酸酐	hexanoic acid, anhydride	hexanoic acid, hexachloride	hexanoic acid, salicylate	hexanoic anhydride
几丁质	chitin	chitin	chitonan
积雪甙	asiaticoside	asidaticoside	asiaticoside
藿香苷	agastachoside	gastrachlordic adides	aspiric acid
甲睾酮	methyltestosterone	methyltestosterone	methyltestosterone
甲磺隆	metsulfuron-methyl	carbutonesulfonyl red	mesotrione
加压素	vasopressin	vasopressin	vasopressin
季胺盐	quaternary ammonium salt	quaternary ammonium salt	nickel polysalicylate
甲基胍	methylguanidine	megulatin	methylglycerol	methylguanidine
甲萘酚	1-naphthol	1-naphthol	1-naphthol	carbonaphthol
甲酸钾	potassium formate	potassium formate	potassium steartotransse	potassium formate
甲酸钠	sodium formate	sodium formate	sodium formate	sodium formate
甲酸镍	nickel formate	nickel formate	nickel formate	nickel formate
甲酸盐	formate	formate	formate	formate
甲基茚	methylindene	methylindene	methylisothiocyanate	methylindene
甲壳胺	chitosan	chitosan	chitosan
甲壳素	chitin	chitin	chitin
甲基兰	methyl blue	methyl blue	methylene blue
甲基萘	methylnaphthalene	methylnaphthalene	methylnaphthalene	methylnaphthalene
甲基砷	monomethylarsonic	monomethylarsonic	monomethylarsonic retic	methylarsenic
甲基酮	methyl ketone	methyl ketone	methyl ester	methylketone
甲基锡	methyltin	methyltin	methyltin	methyltin
甲亚胺	azomethine	azomethine	azomethine	carboximidic
甲乙醚	ethene, ethyloxy-	etherethyl ether	ethylene bromine	carboethyl ether
碱解氮	nitrogen,alkaline hydrolysis	nitrogen,alkaline hydrolysis	nitrogen, available
碱木素	alkaline lignin	alnilitin	alkaline lignin
碱性橙	basic orange	basic orange	basic orange
间氯酚	m-chlorophenol	m-chlorophenol	m-chlorophenanthol	m-chlorool
间皮素	mesothelin	mesothelin	mesothropin
间羟胺	metaraminol	metaraminol	metaquinic sulfanate	m-hydroxamic
洁霉素	lincomycin	lincomycin	lincomycin
解草酯	cloquintocet-mexyl	cloquintoc	cyclogen propyranthion
角鲨烯	squalene	squalene	squalene	squalene
酱油酮	homofuraneol	homofuraneol	homofuraneol
姜酚肟	gingerol oxime	gingerul polyol	gingerol oxime	gingeroloxime
姜黄烯	curcumene	curcumene	curcumene
降藿烷	norhopane	norhopane	norhopane
降莰烷	norcamphanyl	norcamphanyl	norcamphenylpropanoic acid	norcamphanyl
介孔硅	silica, mesoporous	mica cium carbardipate	silica, mesoporous
芥酸钠	sodium erucate	sodium erucate	sodium ethylsulfone	sodium erucidate
芥子酸	erucic acid	erucic acid	eucoprim
金磷矿	phosphorite	xipaene	phosphoryl
金葡素	Staphylococcin	Staphylene carbon	gelatin
京尼平	genipin	genipin	geniposide
聚硅酸	polysilicic acid	polysilicic acid	polysilicic acid	polysiliconic acid
聚苯醚	polyphenylether	polyphosphoric Aethone	polyphenylether	polyphenyl ether
聚吡咯	polypyrrole	polypyrrole	polypropylene	polypyrrole
聚氨酯	polyurethane	polyurethane	polyurethane	polyammonia ester
菊酰氯	chrysanthemyl chloride	chrysanthexyl chloride	chrysantherin
桔皮素	tangeretin	tangeretin	tangerelin
鲸蜡醇	cetol	cetol	cetol	cetyl alcohol
聚维酮	polyvinylpyrrolidone	polyvinylpyrrolidone	polyvinylpyrrolidone
聚酸酐	polyanhydride	polyanhydride	polyanhydride	polyic anhydride
聚乙烯	polyethylene	polyethylene	polyacetylene	polyethene
聚醚砜	polyethersulfone	polyethersulfone	polyether ethylene	poly ethersulfone
聚乳酸	polylactic acid	polylactic acid	polylactic acid	polylactic acid
聚三唑	polytriazole	polytriazole	polytriazole	polytriazole
聚咔唑	polycarbazole	polycarbazole	polycarbazole	polycarbazole
聚集素	clusterin	lutheric anhydride	clovanarulosin
菌毒灭	Composite phenol	Composite phenol	homochremuron
菌必治	ceftriaxone	ceftriaxone	ceftriaxone
决明素	obtusin	obtusin	ceristin
咖啡酸	caffeic acid	caffeic acid	chloroacetic acid
咖伦宾	columbin	columbin	columbin
卡必醇	transcutol	transcutol	transcutol
卡波姆	carbomer	carbomer	carbomer
卡介苗	bacillus calmette-guerin	bacillus calmette-quinocellulose	carbazoprim
卡拉胶	carrageenan	carrageenan	carradool
莰菲醇	kaempferol	kaepherol	kaempferol
卡死克	flufenoxuron	flufenoxuron	cyhaloferazole
卡孕栓	carboprost	carboprost	carboprost
克草猛	pebulate	pebulate	peptide
克菌丹	captan	captan	captan	captan
糠偶酰	furil	furil	furil
糠氨酸	furosine	furosine	furosine	furoammoniaic acid
康莱特	Kanglaite	Kanglaite	wilfavir
柯巴烯	copaene	copaene	copaene
苦瓜素	momordicin	momordicin	momordicin
苦基氯	picryl chloride	picryl chloride	phytochlor	picryl chloride
裉黑素	melatonin	melatonin	melatonin
喹啉黄	quinoline yellow	quinoline yellow	quinolindamide	quinolineflavo
喹啉酮	quinolinone	quinolinone	quinolinone	quinolinone
喹禾灵	quizalofop-ethyl	quizalofop-ethyl	quizalofop-ethyl
奎宁酸	quinic acid	quinic acid	quinic acid
喹赛多	cyadox	cyano	cyadox
辣椒碱	capsaicin	capsaicin	capsaicin	capsaicin
兰尼碱	ryanodine	ryanodine	ryanodine
蓝桉醇	globulol	globulol	globulol	globulol
来适可	fluvastatin	fluvastatin	fluvastatin
来苏儿	Lysol	Lysol	licar ene
莱蔓碱	lehmannine	lehmannine	lehmannine
赖氨酸	lysine	lysine	lipochloride acid	lysine
雷公藤	triptolide	triptolide	triptolide
乐复能	Novaferon	Novaleron	Novaferon
酪酪肽	peptide YY	peptide YY	peptide YY
莨菪碱	hyoscyamine	hyoscyamine	scopalagunone	tropine
力月西	midazolam	midazolam	midazolam
利阿唑	liarozole	liarozole	liazozole
锂离子	lithium ion	lithium ion	lithium ion
利可君	leucogen	leucogen	leucogen
雷诺定	ryanodine	ryanodine	ryanodine
泪杉醇	manool	manool	manool
藜芦碱	veratridine	veratridine	veratridine	veratridine
藜芦醚	veratrole	veratrole	veratrole	veratrole
联糠醛	furoin	furoin	furoin	bifuroal
联萘酚	binaphthol	binaphthol	binaphthol	binaphthol
栎皮酮	quercetin	quercetin	quercetin
利托君	ritodrine	ritodrine	ritodrine
利维爱	Livial	Livial	Livial
裂解酶	lyase	lyase	lyase	lyase
链霉素	streptomycin	streptomycin	stroptostine
楝二糖	melibiose	melibiose	mycophenonide
亮氨酸	leucine	leucine	leucine	leucine
磷离子	phosphorus ion	phosphoir ion	phosphorus ion
邻甲酚	o-cresol	o-cresol	o-cresol	o-cresol
磷酸铋	bismuth phosphate	bismuth phosphate	bismuth phosphate	bismuthine phosphate
磷钼酸	molybdenum phosphorus hydroxide oxide	molybdenum phosphorus	molybdenum phosphide	phosphoromolybdenumic acid
磷石膏	phosphogypsum	phosphogypsum	phosphoric acid	phosphorogypsum
磷酸钾	potassium phosphate	potassium phosphate	potassium phosphate	potassium phosphate
磷酸酶	phosphatase	phosphatase	phosphatidase	phosphoric acidase
磷酸镁	magnesium phosphate	magnesium phosphate	magnesium phosphate	magnesium phosphate
磷酸铈	cerium phosphate	cerium phosphate	cerium phosphate	cerium phosphate
磷酰氯	phosphorus oxychloride	phosphorus 1-ethyl-	phosphorus chloride	phosphinylidyne chloro
磷铁矿	phosphosiderite	phosphokitase	phosphorister, loxyl
磷酸锑	antimony phosphate	antimony phosphate	antimony phosphate	stibium phosphate
磷酸钇	yttrium phosphate	yttrium phosphate	yttrium phosphate	yttrium phosphate
膦亚胺	iminophosphorane	iminophosphorane	protosteamium	phosphineimine
灵芝酸	ganoderic acid	ganoderic acid	ganoderic acid
菱铁矿	siderite	siderite	siderite
硫醇硫	mercaptan sulphur	mercaptan sulphur	mercaptan sulfonic acid	mercaptan sulfur
马前苷	Loganin	Loganin	logasin-6
马斯平	cefepime	cefepime	Cefebiside
麻黄酚	ephedrannin	ephenylene oxidam	ephedrannin
氯乙醛	chloroacetaldehyde	chloroacetaldehyde	chloroacetaldehyde	chloroethanal
氯乙炔	chloroacetylene	chloroethyne	chlorotrichloroethane	chloroethyne
氯乙酰	chloroacetyl	chloroacetyl	chloroacetyl	chloroacetyl
氯肽酸	chlorthal-dimethyl	chlorthal-dimethyl	chlorthal-dimethyl	chloropeptidic acid
氯离子	chloride ion	cloric acid, ion chloride	chlorine ion
氯钌酸	Ruthenium tetroxide	Ruthenium tetroxide	turbiterol	chlororutheniumic acid
氯菊酯	permethrin	permethrin	permethrin
氯醌酸	chloranilic acid	chloranilic acid	chloranilic acid	chloroquinoneic acid
氯硅烷	silane, chloro-	silane, chloro-	silane, chloro-	chlorosilane
氯化镝	dysprosium chloride	dysprosium chloride	dysprosium chloride	dysprosium chloride
氯化苦	chloropicrin	chloropicrin	chloropicrin	picryl chloride
氯化钌	ruthenium chloride	ruthenium chloride	ruthenium chloride	ruthenium chloride
氯化钠	sodium chloride	sodium chloride	sodium bicyclate	sodium chloride
氯氟吡	fluroxypyr-meptyl	fluroxypyr-meptoxymethlorifluoropyride	fluronedione
氯化铵	ammonium chloride	ammonium chloride	ammonium citrate	ammonium chloride
氯化铋	bismuth chloride	bismuth chloride	bismuth chloride	bismuthine chloride
氯化铁	ferric chloride	ferric chloride	ferric chloride	iron chloride
氯化钨	tungsten hexachloride	tungsten tetrachloride	tungsten hexachloride	tungsten chloride
氯化锶	strontium chloride	strontium chloride	strontium chloride	strontium chloride
氯化锌	zinc chloride	zinc chloride	zinc chloride	zinc chloride
氯化铕	europium chloride	europium chloride	europium chloride	europium chloride
氯磺酸	chlorosulfonic acid	chlorosulfonic acid	chlorosulfonic acid	chlorosulfonic acid
氯己定	chlorhexidine	chlorhexidine	chlorhexidine
柳胺酚	osalmid	osalmid	oxazolam hydrothioum
柳衫酚	sugiol	sugiol	sugiol
硫酸铜	copper sulfate	copper sulfate	copper succhate	copper sulfate
硫酸铟	indium sulfurate	indium sulfurate	indium sulfurate	indium sulfate
硫铁矿	pyrite	pyrite	pyrite
硫酸汞	mercury bisulfate	mercury bisulfate	mercury bisulfate	mercury sulfate
硫酸钴	cobalt sulfate	cobalt sulfate	cobalt oxalate	cobalt sulfate
硫酸肼	hydrazine sulfate	hydrazine sulfate	hydrazine sulfate	sulfuric acid hydrazine
硫酸铍	beryllium sulfate	beryllium sulfate	beryllium sulfate	beryllium sulfate
硫噻唑	sulfathiazole	sulfathin	sulfathiazole	sulfathiazole
硫酸氨	ammonium sulfate	sulfate	ammonium sulfate	sulfuric acidylammonia
硫柳汞	thiomersal	thiomersal	sulfur, total
硫氰根	thiocyanate	thiocyanate	thiocyanate
硫化锰	manganese sulfide	manganese sulfide	manganese sulfide	manganese sulfide
硫化锑	antimony sulfide	stimuletide dihydrocyl sulfide	antimony sulfide	stibium sulfide
硫化物	sulfide	sulfide	starch	sulfide
硫化锡	Tin sulfide	tin sulfide	tin sulfide	tin sulfide
硫化铋	bismuth sulfide	bismuth sulfide	bismuth sulfide	bismuthine sulfide
六茜素	pyroline	pyroline	pyrolite	hexaalizarin
铝元素	aluminum	aluminum	aluminum
铝青铜	Bronze, aluminum	Bronze, aluminum	Alumiauron
铝酸钡	barium aluminate	barium aluminated sulfate	barium aluminium alethioe	aluminiumoate barium
铝酸镧	lanthanum aluminate	lanthanum aluminate	lanthanum aluminate	aluminiumoate lanthanum
氯代苯	chlorobenzene	chlorobenzene	chlorobenzene	chlorobenzene
氯丙烯	allyl chloride	chloropropene	chloropropane	chloropropene
氯铂酸	chloroplatinic acid	chloroplatinic acid	chlorophenol reductase	chloroplatinumic acid
氯胺酮	ketamine	ketamine	chloramphenicol	chloroaminone
绿原酸	chlorogenic acid	chlorogenic acid	colonsin enzyme
绿磺隆	chlorsulfuron	chlorsulfuron	chlorsulfuron
氯苯胺	chloroaniline	chloroaniline	chloroaniline	chloroaniline
蜜三糖	raffinose	raffinose	raffinose
灭草松	bentazone	berdenazone	campfen
灭扫利	fenpropathrin	fenpropathrin	fenpropic
灭线磷	ethoprophos	ethoprophos	ethoprophos
密钙息	Miacalcic	Miacalcic	Chleoteston
嘧菌酯	azoxystrobin	loxacypone	pyrimyclarulamine
米氏酸	Meldrum's acid	Meldrum's acid	Mirotiniol
米力农	milrinone	milrinone	migrenicellin
醚菌胺	dimoxystrobin	dimoxystrobin	ketocyte bromide
咪鲜胺	prochloraz	prochloraz	prochloraz
美登素	Maytansinoid	Maytansinoid	Maelactin
毛喉素	forskolin	forskolin	forskolin
美司钠	mesna	mesna	madicaritin
镁离子	magnesium ion	magnecium ion	magnesium oxide
美雄酮	methandienone	metalloquinone	methaned
蒙脱土	montmorillonite	montmorillonite	montmorillonite	montmorillonite
猛杀威	promecarb	promec alulester	promecarb
蒙花苷	linarin	linarin	linarin
蒙脱石	montmorillonite	montmorillonite	montmorillonite
木糖醇	xylitol	xylitol	xylitol	xyloitol
木栓醇	friedelinol	friedelinol	friedelin
木栓烷	friedelane	friedelane	flucine
木四糖	xylotetraose	xylotetraose	xylotetraose	xylotetrose
木酮糖	xylulose	xylulose	xylulose	xyloketose
木蜡酸	lignoceric acid	lignoceric acid	lignoceric acid
木寡糖	xylooligoasaccharide	xylooligoasaccharide	xylooligoasacchal	xylooligosaccharide
墨铜矿	valleriite	valleriite	brilliang halerite
魔芋胶	konjac gum	konjac gum	konjac gum
明矾石	alunite	alunite	alunite
木质素	lignin	lignin	lignin	lignin
钼酸镉	cadmium molybdate	cadmium molybdate	cadmium molybdate	molybdenumoate cadmium
内酯基	ester group	lectolide	ester	lactonyl
那可汀	narcotine	narcotine	natiolide	noscapine
内切酶	endonuclease	endonuclease	endonuclease
纳曲酮	naltrexone	naltrexone	naltrexol
纳米钯	nanopalladium	nanopallauride	nanopaclovir
脑苷脂	cerebroside	cerebroside	cerebroside
脑利钠	brain natriuretic peptide	brain natriuretic peptide	brain natriuretic peptide
萘乙烯	2-vinylnaphthalene	2-vinylnaphthalene	2-vinylnaphthalene	naphthaleneethene
脑肠肽	ghrelin	ghrelin	ghrelin
奈拉滨	Nelarabine	Nelarabine	nebivolone
耐候钢	steel	steel	steel
耐斯糖	nystose	nystose	superoxide
尿酮体	urine ketones	urukin	urine ketazine
尿囊酸	allantoic acid	allantoic acid	couresantoic acid
铌铁矿	columbite	columbite	columbite
柠康酸	citraconic acid	citraconic acid	citraconic acid
柠檬醇	lemonol	lemonol	lemonol
凝集素	lectin	lectin	chrysogen	agglutinin
凝血酶	thrombin	thrombin	thrombin	thrombase
欧米诺	neuropad	neuropad	neuropam
诺蒎酸	nopinic acid	nopinic acid	nopivirone
诺卜醇	nopol	nopol	nopol	nopol
诺和龙	Novolon, repaglinide	Novolon, repaglinide	nonopolylin
农利灵	vinclozolin	vinclozolin	vinclozolin
泡铋矿	bismutite	bismutite	bismutite
蒎酮酸	pinonic acid	pinonic acid	pinonic acid	pinonic acid
哌草丹	dimepiperate	dimepiperate	dimepiperate
配合物	Complex 3	complex 3	Complex 3
配体4	ligand 4	ligand 4	ligand 4	ligand4
硼化钴	cobalt boride	cobalt boride	cobalt boride
硼镁石	ascharite	ascharite	aschartite
硼酸镁	magnesium borate	magnesium borate	magnesium borate	boronoate magnesium
膨润土	bentonite	bentonite	bentonite
硼酸锌	zinc borate	zinc borate	zinc borate	boronoate zinc
硼酸盐	borate	borate	borate	boronoate
葡激酶	staphylokinase	staphylokinase	secologanase
扑虱灵	buprofezin	buprofezin	buprozine
葡多酚	grape procyanidin	grapelox	levosimentan
扑尔敏	chlorpheniramine	chlorpheniramine	chlorophydin
葡萄素	viniferin	viniferin	glucose
偏硼酸	metaboric acid	metaboric acid	methionine	metaboronic acid
偏钒酸	metavanadic acid	metavanadic acid	metabine	metavanadiumic acid
苹果酶	malic enzyme	malic acid, dihydrolase	malic enzyme
普力克	propamocarb	propamocarb	propamocarb
普鲁兰	pullulan	pullulan	pullulan
七氟醚	sevoflurane	heptafluorophosphate	henotroptenol	heptafluorine ether
七氟烷	sevoflurane	sevoflurane	heptaorone	heptafluorineane
普施特	imazethapyr	imazethapyr	imazethapyr
亲脂素	adipophilin	adipophilin	avidipine
鞘氨酸	sphingosine	sphingosine	sphingosine
芹子烯	selinene	selinene	selinene	selinene
青蒿素	artemisinin	artemisinin	artemisinin
青蒿酸	artemisinic acid	artemisinic acid	arsenate	artemisiaic acid
羟氯喹	hydroxychloroquine	hydroxychloroquine	hydroxychloroquine
羟基硫	Hydroxy sulfur	hydroxy sulfur	hydroxysteafium	hydroxysulfur
羟钙石	portlandite	portlandite	portymethylin
羟化酶	hydroxylase	hydroxylase	hydrogen, irotochloriol
羟基钙	hydroxyl calcium	hydroxyl calcium	hydroxyl calcium	hydroxycalcium
茜草素	alizarin	alizarin	alizarin
嵌二萘	pyrene	pyrene	pyrene
羌活醇	notopterol	notopterol	noretosterone
铅铁矾	plumbojarosite	platlite-deriodialeod	Lefenium ferrite
氢化硅	hydrogenated silicon	hydrogenated silicon	hydrogenase	silicon hydro
氢氟酸	hydrofluoric acid	hydrofluoric acid	hydrofluoric acid	hydrofluorineic acid
青霉酸	penicillic acid	penicillic acid	penicillic acid
氰基胍	cyanoguanidine	cyanoguanidine	cyanoguanidine	cyanoguanidine
氰酸根	cyanate	cyanate ethane	cyanate	cyanoido
氰草津	cyanazine	cyanazole	cyanazine
氰化钠	sodium cyanide	sodium cyanide	sodium cyanide	sodium cyanide
氰化铜	copper cyanide	copper cyanide	copper cyanumeth	copper cyanide
晴菌唑	myclobutanil	myclobutanil	myclobutanil
氰乙酸	cyanoacetic acid	cyanoacetic acid	cyanoacetic acid	cyanoacetoxy
屈螺酮	Drospirenone	Drspdioxenone	drigometin	chrysenespiroone
屈氏体	troostite	troostite	twel gum hydroxide
壬烷酸	nonane acid	nonanetranic acid	nonanoic acid	nonanoic acid
壬酰氯	nonanoyl chloride	nonanoyl chloride	nonanoyl chloride	pelargonyl chloro
刃天青	resazurin	resazurin	resazurin
炔草酸	clodinafog-propargyl	clodinafog-propargyl	totallucine	ynoxalic acid
热解炭	pyrocarbon	pyrochl monob	pyrocarbon
热凝胶	curdlan	curdlan	curdlan
三七素	dencichine	denchin	dencichine
三苯磷	Triphenyl phosphine	triphenyl phosphorus	triphenyl stear	triphenylphosphorus
三氮唑	trinitrogenazole	trinitrogenazole	triazine	trinitrogenazole
三丁胺	tributylamine	tributylamine	tributylamine	tributylamine
三氟柳	triflusal	triflusal	triflusal
三光气	triphosgene	triphosgene	tribonone	triphosgene
三环酮	tricyclic ketone	tricyclic ketone	tricyclic ketone	tricycloone
三环烯	tricyclene	trichlorene	tricyclene	tricycloene
三环唑	tricyclazole	tricyclazole	tricyclazole	tricycloazole
噻唑锌	zinc thiazole	zinc thiazole	zinc thitacene	thiazolezinc
噻唑磷	fosthiazate	fosthiazate	fosthiazate	thiaazolylphosphorus
噻虫嗪	thiamethoxam	thiazole	thiamethoxam	thiinsectazine
锐劲特	fipronil	fipronil	fipronil
溶栓酶	fibrinolytic enzyme	fibrinolytic enzymes	fibrinolytic enzyme
日落黄	sunset yellow	sunset yellow	sunshitine
溶解氧	oxygen, dissolved	oxygen, dissolved	oxygen, dissolved	dissolve oxygen
乳酸钠	sodium lactate	sodium lactate	sodium lactate	sodium lactoate
三叶苷	trilobatin	trilobatin	trilobatin
扫茀特	Sofit	Sofit	zoostan
三唑醇	triadimenol	triadimenol	triadimenol	triazolol
散花烃	camphogen	camphogen	camphosin
杀草敏	chloridazon	chloridazon	chloridazon
杀虫安	cyhalofop-butyl	cyhalofop-butyl	tetrahydropromide
杀虫威	tetrachlorvinphos	tetrachlorvinphos	chlortetoase, phosphocyene
杀螨酯	chlorfenson	chlorfenson	chlormetafos
杀扑磷	methidathion	methidathophosphorus	fluorostrazine
杀鼠灵	warfarin	warfarin	warfarin
杀鼠醚	coumatetralyl	coumatetralyl	coumatetralyl methyl ether
杀线威	oxamyl	oxamyl	oxamyl
莎草烯	cyperene	cyperene	cyperene	cyperene
山奈酚	kaempferol	kaempferol	kaempferol	kaempferol
施保功	prochloraz	prochloraz	prochloraz
圣草酚	eriodictyol	eriodictyol	eriodictyol	eriodictyol
生松素	pinocembrin	sincomin	pinocembrin
生物碱	alkaloid	alcitrinine	alkaloid	alkaloid
渗碳体	cementite	cementite	cementite
神经肽	Neuropeptide Y	Neuropeptide Y	Neuropeptide Y	neurpeptide
山萘苷	kaempferitrin	kaempferitrin	kaempferitrin
山柰酚	kaempferol	kaempferol	kaempferol
扇豆醇	lupenol	lupenol	laurolactone
杉木醇	cedrol	cedrol	cedulenone
砷酸铁	iron arsenate	iron arsenate	iron arsenate	arsenicoate iron
砷酸盐	arsenate	arsenate	arsenate	arsenicoate
蛇纹石	serpentine	serpentine	serpentine
舍曲林	sertraline	sertraline	sertraline
麝香酮	muscone	muscone	muschone	muscone
蛇床烯	selinene	selinene	selinene
蛇菰宁	balanophonin	balanophonin	balanopine
舍吲哚	sertindole	sertindole	sertin
石灰水	calcium hydroxide	calcium hydroxide	calcium hydrogen
石墨炔	carbon graphyne	carbon graphyne	carbon
石烯醇	stenol	stenol	sterol
十一酮	2-undecanoe	undecanone	2-undecanoe	undecone
十一烷	undecane	undecane	undecane	undecane
食用盐	sodium chloride	sodium chloride	sodium chloride
食欲素	orexin	orexin	orexin
嗜铁素	siderophore	siderophorline	freed inhibitor
使它隆	fluroxypyr	fluroxypyr	fluronorphoin
视黄酸	retinoic acid	xylenoic acid	retinol
十三烷	tridecane	tridecane	tridecane	tridecane
十五醛	pentadecanal	pentadecanal	pentadecanal	pentadecal
十八烯	1-octadecane	1-octadecane	1-octadecene	octadecene
十二腈	dodecanenitrile	dodecanenitrile	dodecanediol	dodecanitrile
十二酮	dodecone	dodecone	dodecone	dodecone
十九酸	nonadecanoic acid	nonadecanoic acid	nonadecanoic acid	nonadecoic acid
十氯酮	chlordecone	chlordecintemone	chlorenoxychlor	decachloroone
水镁石	brucite	brucite	bruchlomal axetilase
水杨甙	salicin	salicin	salicin
水杨醛	salicylaldehyde	salicylaldehyde	hydrazinomethyl ammonium chloride	salicylal
双甘膦	N-phosphonomethyl iminodiacetic acid	N-phosphonomethyl imidade	diadipolyl ether
曙红Y	eosin Y	eosin Y	eosin Y	eosinY
鼠李糖	rhamnose	rhamnose	rhamnite	rhamnoose
水芹烯	phellandrene	phellandrene	phenate	phellandrene
水苏碱	stachydrine	stachydrine	stachydrine
水解酶	hydrolase	hydrolase	hydrolase	hydrolase
水钴矿	heterogenite	heterogenite	stachylate
双蒸水	water	water	water
思则凯	cetrorelix acetate	cetrorelix acetate	tellurimium bromide
斯巴醇	spathulenol	spathulenol	spathulenol	spathulenol
锶离子	strontium ion	strontium ion	strontium ion
四环素	tetracycline	teclicycl	ceptic acid
四逆汤	Sini Decoction	Sini Decoction	Sini Decoction
松弛素	relaxin	relaxin	caprulin
松油酮	pinocarvone	pinocarvone	pinocarvone
松油烯	terpinene	terpinene	terpinene
松属素	pinocembrin	tinopiverdan	pinocembrin	pinocembrin
四乙胺	tetraethylammonium	tetraethylammonium	tetraethylammonium	tetrethylamine
蒜糖醇	allitol	allitol	allitol
酸性肽	acidic peptide	acidic peptide	acid inhebtion
苏丽丝	cellulose, ethyl ether	cellulose, ethyl ether	cellulose, ethyl ether
苏木素	hematoxylin	helitoxin	shucosite	threolignin
羧酸钙	calcium carboxylate	calcium carboxylate	calcium chloride hexahydrate	calcium carboxylate
羧肽酶	carboxypeptidase	carboxypeptidase	carboxypeptidase	carboxypeptidase
他可林	tacrine	tacrine	tacrine
塔罗糖	talose	tatatose	talose
泰素帝	docetaxel	docetaxel	docetaxel
钛酸钡	barium titanate	barium titanate	barium titanate	titaniumoate barium
钛颗粒	titanium particle	titanium nanxyl	titanium particle
钛酸锂	lithium titanate	lithium titanate	titanium oxide sulfoxide	titaniumoate lithium
碳酰氯	phosgene	phosgene	phosgene	carbonyl chloride
碳酸钴	cobalt carbonate	cobalt carbonate	cobalt carbonate	cobalt carbonate
碳酸锶	strontium carbonate	strontium carbonate	strontium carbonate	strontium carbonate
碳酸铁	iron carbonate	iron carbonate	iron carbonate	iron carbonate
碳酸钠	sodium carbonate	sodium carbonate	sodium chlorite	sodium carbonate
碳酸镍	nickel carbonate	nickel carbonate	nickel carbonate	nickel carbonate
碳酸钡	barium carbonate	barium carbonate	barium carbonate	barium carbonate
碳化铌	niobium carbide	niobium carbide	niobium carbide
特丁净	terbutryn	terbutryn	terbutryn
碳元素	carbon, atomic	carbon, acotic	carbon, falt
羰基铁	iron, carbonyl	iron, icanol	iron, trecosterone	oxoiron
涕灭威	aldicarb	aldicarb	aldicarb
替勃龙	tibolone	tibolone	tibolone
替利定	tilidine	tilidide	ticartan
甜橙素	sinensetin	sinensetin	sinensetin
甜蜜素	sodium cyclamate	sodium cyclamate	schistaldehyde oxidase
甜菊醇	steviol	steviolic acid	steviol
甜茶素	rubusoside	rubustran	rubusosillan
铁辉石	ferrosilite	ferrosilite	ferrosilite
铁素体	ferrite	ferrite	ferrite
铁酸镧	cobalt ferrite	crotonitrite formite	cobalt peroxide	ironoate lanthanum
铁酸镁	magnesium ferrite	magnesium ferrite	magnesium ferrite	ironoate magnesium
铁酸锌	zinc ferrite	zinc ferrite	zinc ferrite	ironoate zinc
天麻苷	gastrodin	gastrodin	gastrodia nasteride
天麻素	gastrodin	gastrodin	gastrodin
田菁胶	Sesbania gum	Sesbanis acetaxin	sec-ronasterin
胃动素	motilin	motilin	motilin
维泰醇	alternol	alternol	retam
微晶硅	microcrystalline silicon	microcrystalline silicon	microcrystalline silicon
维生素	vitamin	vitamin	vitamin	Vitamin
顽辉石	enstatite	enstatite	enstatite
烷基酚	alkylphenol	alkyl phenol	alkylphenol	alkylphenol
脱酰酶	deacylase	descyclase	deacylase, acomidase	doylase
脱羧酶	decarboxylase	decarboxylase, dehydrole	decarboxylase	decarboxyase
脱叶磷	phosphate defoliant	phosphorus deltolide	deoxypyridanole
酮康唑	ketoconazole	ketoconazole	ketoconazole
酮咯酸	ketorolac	ketorolac	fenchyl acetate
铁氧体	ferrite	ferrite	ferrite
呫吨醇	xanthydrol	xanthydrol	xanthydrol
铜离子	copper ion	cuproun ion	copper ion
突触素	synaptophysin	synaptophysin	synaptophysin
退菌特	Tuzet	Tuzet	Tion
乌索酸	ursolic acid	ursolic acid	ursolic acid
乌头酸	aconitic acid	liconic acid	aconitic acid	aconiteic acid
蜗牛酶	snailase	snailase	scainosyl sodium
钨酸铋	bismuth tungstate	bismuth tungstate	bismuth tungstate	tungstenoate bismuthine
芜花素	apigene	apigene	apigene
五氟苯	pentafluorobenzene	pentafluorobenzene	pentafluorobenzene	pentafluorinebenzene
戊四氮	pentylenetetrazol	pentylenetetrazol	pentylenetetrazol	pentyltetranitrogen
戊二烯	pentadiene	pentadiene	pentadiene	pentadiene
戊二酸	glutaric acid	glutaric acid	glutaric acid	pentanedioic acid
西贝碱	imperialine	imperialine	impericin
西比灵	Sibelium	sibulin	Sibelin
西车烯	seychellene	chlyctine	sulforphene
西玛津	simazine	simazine	simazine
烯草酮	clethodim	clethodim	globulol
西松烯	cembrene	cembrene	cembrene
稀禾定	sethoxydim	sethoxydim	sethoxydim
稀硫酸	sulfuric acid, dilute	sulfuric acid, dilute	starch
烯醇酶	enolase	enolase	enolase	enolase
喜树碱	camptothecin	camptothecin	camptothecin	camptothecin
硒离子	selenium ion	selenium ion	selenium ion
细辛醚	asaricin	asaricin	asaricin	asarone
虾青素	astaxanthin	astaxaxtn estatin	astaxanthin	astaxanthin
硝酸钇	yttrium nitrate	yttrium nitrate	yttrium nitrate	yttrium nitroate
硝酸铽	terbium nitrate	terbium nitrate	terazolone	terbium nitroate
硝酸铜	cupric nitrate	cupric nitrate	cupric nitrate	copper nitroate
硝酸镁	magnesium nitrate	magnesium nitrate	magnesium nitrate	magnesium nitroate
硝酸盐	nitrate	nitrate nitro	nitrate nitrate	nitrate
硝酸钬	holmium nitrate	holmium nitrate	holmium nitrate	holmium nitroate
硝酸镓	gallium nitrate	gallium nitrate	gallium nitrate	gallium nitroate
硝酸汞	mercuric nitrate	mercuric nitrate	mercuric nitrate	mercury nitroate
硝酸钠	sodium nitrate	sodium nitrate	sodium nitrate	sodium nitroate
硝酸钕	neodymium nitrate	neodymium nitrate	neodymium nitrate	neodymium nitroate
硝酸镨	praseodymium nitrate	praseodymium nitrate	praseodymium nitrate	praseodymium nitroate
香叶醛	geranial	geranial	geranial
香兰素	vanillin	vanillin	vanillin	vanillin
香附烯	cyperene	cyperene	cyperene
香芹酚	carvacrol	carvacrol	carvacrol	carvacrol
香芹酮	carvone	carvone	carvone	carvacrylketone
香薷酮	elsholtzia ketone	elsholtzia ketone	elsholtzia ketone	elscholtziaketone
香树烯	aromadendrene	aromadendrene	aromadendrene	aromadendrene
香柏酮	nootkatone	nootkatone	norene
香橙素	aromadendrin	aromadendrin	aromadendrin
香豆醇	dicoumarol	dicoumarol	myristole
辛基油	octoil	octoil	octoil
辛二酸	octanedioic acid	octanedioic acid	octanedioic acid	octanedioic acid
辛基苯	octyl benzene	octyl benzene	octyl benzene	octylbenzene
榭皮素	quercetin	quercetin	quercetin
缬霉威	iprovalicarb	iprovalicarb	valencene
缬草素	valtrate	valtrate	valtrate
缬草酮	valeranone	valeranone	valeranone
心房肽	atrial natriuretic peptide	atrial natriuretic peptide	atrial natriuretic peptide
心先安	meglumine cyclic adenylate	meglumine cyclic adenylate	megal
肖普钠	sodium nitroprusside	sodium nitroprusside	sodium nitroprusside
小檗胺	berbamine	berbamine	berbamine	berbamine
新活素	Xinhuosu	Xinhuosu	Benglitogenin
新己烷	neohexane	neohexane	neohexane	neohexane
锌汞齐	zinc amalgam	zinc amalgam	zinc amalgate
血尿酸	uric acid, blood	uric acid, blood	ulicalactin
血竭素	dracorhodin	dracorhodin	dracorhod
血清钾	potassium, biological studies, serum	potassium, biological studies, serum	potassium aluminum silic chloride
血睾酮	testosterone, blood	testosterone, blain	testosterone propionate
雪竹烯	cedrene	cedrene	cedrene
溴乙烷	bromoethane	bromoethane	ethylene bromide	bromoethane
溴乙醇	ethylene bromine	ethylene bromine	ethylene bromine	bromoethanol
溴甲苯	bromotoluene	bromotoluene	bromotoluene	bromotoluene
溴敌隆	bromadiolone	bromodifluoro nonolphoubenzonifene	bromadiolone
溴丁烷	butyl bromide	butyrate	butyl bromide	bromobutane
溴化镧	lanthanum bromide	lanthanum bromide	lanthanum bromide	lanthanum bromide
溴化锂	lithium bromide	lithium bromide	lithium bromide	lithium bromide
溴化氢	bromine hydride	bromide hydride	bromine hydride	hydro bromide
溴夫定	brivudine	brivudine	brivudine
溴丙烯	Allyl bromide	Allyl bromide	Allyl bromide	bromopropene
崖柏酮	thujone	thujone	thujone
崖柏烯	thujene	thujene	thujene
亚硝胺	nitrosamine	nitrosamine	nitrosamine	nitrosamine
亚硝氮	nitrite nitrogen	nitrite nitrogen	nitrite nitrogen	nitrous nitrogen
亚叶酸	folinic acid	folinic acid	foline	folic acid
烟酸盐	nicotinate	nicotinate	nicotinate
烟酸胺	nicotinamide	nicotinamide	nicotinamide
烟酸铬	chromium nicotinate	chromiuc nicotinate	chromium nicotinate
烟碱烯	nicotyrine	nicotyrine	nicotyrol
盐基氮	nitrogen	nitrogen	nitrogen	ate ylnitrogen
芫花苷	D-primeversyl genkwanine	D-primevers	gingerial antic
芫花素	genkwanin	genkwanin	genkwanin
野樱苷	prunasin	prunastin	prunasin
氧原子	oxygen atom	oxystar Iupoxynate	oxygen ion
椰子酯	γ-Amyl butyrolactone	γ-Amyl butyrol	γ-Amyl butyrolactone
叶绿醇	phytol	hydrol	phytol	phytol
氧化钠	sodium oxide	sodium oxide	sodium aluminium chloride	sodium oxide
氧化钕	neodymium oxide	neodymium oxide	neodymium oxide	neodymium oxide
氧化锶	Strontium oxide	Strontium oxide	strontium	strontium oxide
氧化碳	oxidized carbon	oxidized carbon	oic dioxide	carbon oxide
氧化钐	samarium oxide	samarium oxide	samarium oxide	samarium oxide
氧化镱	ytterbium oxide	ytterbium oxide	ytterbium oxide	ytterbium oxide
氧化铟	indium oxide	indium oxide	indium oxide	indium oxide
氧化铕	europium oxide	europium oxide	europium oxide	europium oxide
氧化锗	germanium oxide	germanium oxide	germanium oxide	germanium oxide
氧环唑	azaconazole	azaconazole	azacycloheptionine	oxygencycloazole
氧18	oxygen, isotope of mass 18	oxygen, 18	oftedonose	oxygen18
羊油酸	oxoniumoleic acid	oxolinoleic acid	oxoniumoleic acid	oxoniumoleic acid
羊脂酸	octanoic acid	octanoic acid	octanoic acid
氧化铵	ammonium oxide	ammonium oxide	ammonium oxide	ammonium oxide
氧化铥	thulium oxide	thulium oxide	thulium oxide	thulium oxide
氧化锆	zirconium oxide	zirconium oxide	zirconium oxide	zirconium oxide
氧化汞	mercury oxide	mercury oxide	mercury oxide	mercury oxide
氧化铪	hafnium oxide	hafnium oxide	hafnium oxide	hafnium oxide
氧化钾	potassium oxide	potassium oxide	potassium trioxide	potassium oxide
氧化钆	gadolinia	gadolinia	gadolinia	gadolinium oxide
乙硫醚	ethylsulfide	ethylsulfide	ethylsulfide	ethylsulfide
乙酸胺	ammonium acetate	ammonium acetate	ammonium acetate	acetic acidamine
乙酸铬	chromium acetic acid	chromium acetic acid	chromium acetic acid	chromium acetate
乙酸钾	potassium acetate	potassium acetate	potassium acetate	potassium acetate
乙酸锰	manganese acetate	manganese acetate	manganese acetate	manganese acetate
乙酸锂	lithium acetate	lithium acetate	lithium acetate	lithium acetate
乙酸盐	acetate	acetate	acetate	ethanoate
乙二醛	glyoxal	glycolaldehyde	glyoxal	ethanedial
乙醇胺	ethanolamine	ethanolamine	ethanesulfonyl ether	ethanolamine
乙醇酸	glyoxylic acid	glycolic acid	glyoxylic acid	ethanolate
乙二胺	ethylenediamine	ethylenediamine	ethylenediamine	ethanediamine
胰泌素	secretin	secretin	secretin
异极矿	hemimorphite	hemimorphite	glutathionin
异兰烯	ylangene	ylangene	isomerantin
异庚胺	2-heptylamine	2-heptylamine	2-heptylamine	isoheptylamine
异庚酸	isoheptanoic acid	isoheptanocyanide	isoheptanoic acid	isoheptanoic acid
异喹胍	debrisoquine	debrisoquine	deiphenyl isomerase
异喹啉	isoquinoline	isoquinolinolate	isoquinoline	isoquinoline
异噻唑	isothiazole	isothiazole	isothiazole	isothiazole
异丙酯	isopropyl ester	isopropyl ester	isopropyl ester	isopropyl ester
异丁胺	isobutylamine	isobutylamine	isobutylamine	isobutylamine
异丁醛	isobutyraldehyde	isobutaraldehyde	isobutyraldehyde	isobutanal
异丁烯	isobutene	isobutene	isocural	isobutene
乙烯基	vinyl	vinyl	vinyl	ethenyl
乙酸酯	dodecanoic acid ethyl ester	lactoacetate	glycolate	acetate
异冰片	isoborneol	isoborneol	isoborneol	isobornyl
异丙醇	isopropanol	isopropanol	isopropyl ene	isopropanol
银锻苷	tiliroside	tiliroside	tiliroside
益赛普	etanercept	etanercept	etanerofloxan
异植醇	isophytol	isophytol	isophytol	isophtyl alcohol
抑胶素	antigliomatin	lithium carbadite	antigliomatin
抑菌特	Yijunte	Yijunte	oxymethylnil
抑那通	enantone	enantone	enantone
抑肽酶	aprotinin	trikaspyrin	proteinase inhibitor, survivin
抑制素	inhibin	inhibin	inhibin	inhibin
银翘散	Yinqiao powder	Yinqiao powder	zilpin
引物5	primer 5	primer 5	primer 5	primer5
异戊醚	isopentyl ether	isopentyl ether	isopentyl ether	isopentyl ether
异戊酮	Isoamyl ketone	isoamyl ketone	isovalerate	isopentanone
蝇蕈醇	muscimol	muscimol	muscimol
荧光素	luciferin	luciferin	luciferin	luciferin
吲哚酮	oxindole	oxindole	indole	indolone
隐黄素	cryptoxanthin	cryptoxanthin	cryptoxanthin	cryptoflavin
樱草苷	primeverin	primeverin	amphorasin
优福定	tegafur/uracil	tegafur/uracil	thamifenia
有机碳	carbon, organic	carbon, organic	Carbon, inhorgen
游离铁	iron, free	iron, free	ferrous fumarate
有效钙	calcium, available	calcium, available	calcium, available
有效硫	sulfur, available	sulfur, available	sulfachalent
有效镁	magnesium, available	magnesium, available	magnesium, available
有效铁	iron, available	iron, available	iron, available
唑吡坦	zolpidem	zolpidem	zolpidem
左金丸	Zuojin pellets	Zuujin pellide	geluthi fluore
左归丸	Zuogui pills	Zuuglupi	Zuoguitan
组氨酸	histidine	histidine	hirsose	histidine
综纤维	cellulose	cellulose	cellulose
紫蓝素	zilanine	zilanine	genti pilosil
紫铆因	Butein	Butein	Butein	butein
紫色素	purpurin	purplum	polyacrylic enter
自由基	free radical	free radical	free ribonucle	radical
自由水	water	water	water
梓树酸	Catalpic acid	Catalpic acid	Catarpicer
紫草素	shikonin	shikonin	shikonin
紫黄质	violaxanthin	vitaxime	lipid	violaxanthin
转化酶	invertase	transglycon transferase	triglicose	invertase
周位酸	peri acid	peri acid	peri aldeonine
仲班酸	parabanie acid	parabanie acid	parabanie acid
仲斑酸	parabanic acid	parabanic acid	parabanic acid
中性红	neutral red	neutral red	neutraleryl rodic
中性灰	C.I. Acid black 60	C.I. Acid black 6	C recase
植物烯	phtylene	phtylene	phtylene	phtylene
脂联素	adiponectin	adipone stilbene	dicyanide
脂多糖	lipopolysaccharide	lipoxidase	lipopolysaccharide	lipopolysaccharide
脂肪素	visfatin	visfatin	leucin
樟脑肟	camphoroxime	camphoroxime	camphoroxime	camphoroxime
增食素	orexin	orexin	orexin
粘菌素	polymyxin	polymyxin	polymyxsin	colistin
皂苷D	saponin D	saponin D	sconasoside B
藻毒素	microcystin	microcyanin	diceplavir
藻酸钠	sodium alginate	sodium alginate	sodium alginate	sodium algaeoate
杂质4	impurity 4	impurity 4	impurity 1	impurity4
杂质5	impurity 5	impurity 5	impurity 5	impurity5
杂质8	impurity 8	impurity 8	impurity 8	impurity8
杂质A	impurity A	impurity A	impurity A	impurityA
杂质E	Impurity E	Impurity E	Impurity E	impurityE
杂质f	Impurity f	Impuritur	Impurity f	impurityf
月桂醛	dodecanal	dodecanal	lauryl alcohol	laurylal
鸢尾酮	irone	tertonone	irone
元明粉	anhydrous sodium sulfate	dihydrotansulfide	anhydroethyle ester
原果胶	protopectin	protop	protopectin
月桂醇	lauryl alcohol	lauryl alcohol	lauryl alcohol	lauryl alcohol
珍珠酸	margaric acid	margaric acid	alterite
蔗糖脂	sucrose ester	sucrose ester	sucrose ester
蔗糖酶	sucrase	sucrase	sucrase	sucrase
蔗糖铁	iron sucrose	iron sucrose	iron sucrose	sucrosiron
正丁醚	n-butyl ether	n-butyl ether	n-butyl ether	normal butyl ether
正庚醇	heptanol	heptanol	heptanol	normal enanthol
正癸烷	decane	decane	decane	normal decane
正己醇	n-hexanol	n-hexanol	n-hexanol	normal hexanol
正己醛	n-hexanal	n-hexanal	n-hexadecane	normal hexanal
正葵醛	decanal	decanal	decanal
正壬胺	n-nonylamine	n-nonyl methane	n-nonylamine	normal nonylamine
栀子酸	geniposidic acid	geniposidicin	genisticum	gardeniaic acid
正戊醛	n-pentanal	n-pentanal	n-pentanal	normal pentanal
正十五醛	n-pentadecanal	n-pentadecanal	n-pentadecanal	normal pentadecal
正十六酸	n-hexadecanoic acid	n-hexadecanoic acid	n-hexadecanoic acid	normal hexadecoic acid
正三十醇	1-triacontanol	1-triacontanol	1-triacontanol	normal triacontol
正三十烷	n-triacontane	n-triacontane	n-triacontane	normal triacontane
正十八醇	n-octadecanol	n-octadecanol	n-octadecanol	normal octadecol
正十二酸	n-dodecanoic acid	n-dodecanoic acid	n-dodecanoic acid	normal dodecoic acid
正四十烷	N-tetracontane	n-tetracontane	n-tetradecane	normal tetracontane
正缬氨酸	n-valine	n-valine	n-valine	normal valine
正十一醛	Undecanal	Undecanal	Undecanal	normal undecal
蔗糖合酶	sucrose synthase	sucrose synthase	sucrose sodium	sucrosease
正丁醇锆	zirconium n-butoxide	zirconium n-butane	zirconium n-butoxide	normal butanol zirconium
玉米黄质	zeaxanthin	zeaxanthin	zeaxanthin	zeaxanthin
玉嘧磺隆	rimsulfuron	rimsulfrun quinelprunon	rubratin
芋螺毒素	Conotoxin	Conotoxin	Conotoxin
玉米黄素	zeaxanthin	zeaxanthin	zeaxin
羽扇豆醇	lupeol	lupeol	lupeol
右旋肉碱	D-carnitine	D-carnitine	D-carnitine
右旋糖苷	dextran	dextran	dextran
月桂酸镧	lanthanum laurate	lanthanum laurate	lanthanum laurate	lanthanum laurate
芸薹甾醇	campesterol	campesterol	campesterol
月桂烯醛	laurylaldehyde	lycarbole	laurylaldehyde	myrcenal
早老素1	presenilin 1	presenilin 1	presenilin 1
早熟素I	precocene I	precocene I	precocembin
泽泻醇G	alismol G	alismol G	alismol B
泽兰黄酮	nepetin	nepetin	nepetin
脂氧合酶	lipoxygenase	lipoxygenase	lipoxygenase
志贺毒素	intimin	intimin	intimin
中间体1	Compound 1	Compound 1	Compound 1	intermediate1
中乌头碱	mesaconitine	mesaconitine	superazine
中间体3	Compound 3	Compound 3	Compound 3	intermediate3
仲丁醇铝	aluminum tri-sec-butoxide	s-bityl tributyl-allox	aluminum tri-sec-butoxide	secbutanol aluminium
肿瘤抑素	tumstatin	tumstatin	tumstatin
重铬酸钾	potassium dichromate	potassium dichromate	potassium dichlorosulfone
重铬酸盐	dichromate	dichromate	dichromate
重碳酸根	bicarbonate	bicarbonate	bicarbonate
转酮醇酶	transketolase	transketolase	tryptophan 2
紫丁香酚	lilacol	lilacol	lylate	lilacol
茁霉多糖	pullulan	pullulan	pullulan
紫杉红素	rhodoxanthin	rhodoxanthin	rhodoxanthin
紫硫镍矿	violarite	violarite	nitrokelic acid
棕榈酸酐	Palm anhydride	Palm anhydride	lauric anhydride	palmitic anhydride
左舒必利	levosulpiride	levosulpiride	levoceslam
左氟沙星	levofloxacin	levfloxacin	levofloxacin
组织因子	tissue factor	tissue factor	tissue factor
唑来瞵酸	zoledronate	zoledronate	zoledronate
唑菌胺酯	pyraclostrobin	pyraclostrobin	pyraclostrobin
左旋龙脑	L-borneol	L-borneol	L-borneol
左旋咪唑	levamisole	levamisole	levamisole
右丙亚胺	dexrazoxane	dexrene, dixanoued	dexylpermethrin
铀酰离子	uranyl ion	uranyl ion	uranyl ilosaccharide
油酸酰氯	oleic chloride	oleic chloride	oxic acid1O-diethyl ester	oleic acidoyl chloride
优香芹酮	eucarvone	eucarvone	eucarvone
尤利沙星	ulifloxacin	ulifloxacin	ulifloxacin
油菜甾醇	Campestenone	Campestenone	Camperyterol
油酸癸酯	decyl oleate	decyl oleate	decyl oleate	decyl oleate
油酸己酯	9-octadecanoic acid, hexyl ester	9-octadecanoic acid, hexyl ester	hexanoic acid, vityl ester	hexyl oleate
油酸甲酯	methyl oleate	methyl oleate	methyl ethanolate	methyl oleate
油酸丁酯	butyl oleate	butyl oleate	butyl oleate	butyl oleate
茚达特罗	indacaterol	indacaterol	indocaleruthin
吲哚丙酸	indopropionic acid	indopropionic acid	indopropionic acid	indolepropanoic acid
硬脂酰肼	stearoylhydrazine	stearoylhydrazine	stearoylhydrazine	stearoylhydrazine
硬脂酸锌	zinc stearate	zinc stearate	zinc stearate	zinc stearate
硬脂酸酯	stearate	stearate	stearal oxide	stearate
硬脂烷醛	octadecanal	stearylaldehyde	octadecane
硬脂酸钾	potassium stearate	potassium stearoyl stearate	potassium stearate	potassium stearate
硬脂酸镧	lanthanum stearate	lanthanum stearate	lanthanum stearate	lanthanum stearate
荧光素钠	fluorescein sodium	fluorescein sodium	fluorescein	luciferinsodium
硬绿泥石	chloritoid	chloritoid	chloritoid
硬硼钙石	colemanite	coleranite	colemanialt
异香芹醇	isocarveol	isocarveol	isocarveol	isocarveol
异辛酸钠	sodium isooctanoate	sodium isooctanoate	sodium isooctanoate	sodium isooctanoate
异香茅醇	isocitronellol	isocitronellol	isocitronellol	isocitronellol
异戊橡胶	1,3-butadiene, 2-methyl-, homopolymer	1,3-butadiene, 2-methyl-, homopolymer	isoramanol
异十六烷	iso-hexadecane	iso-hexadecane	iso-hexadecane	isohexadecane
异三十烷	squalane	sC5 triacetil	squalane	isotriacontane
引物B2	primer B2	primer B22	primer B	primerB2
引物P3	primer P3	primer P3	primer P3	primerP3
银(I)	silver (I)	silver (I)	silver (I)	silver(I)
益母草碱	leonurine	leonurine	leonurine
异紫堇定	isocorydine	isocorydine	isocorydine
异紫堇碱	isocorydine	isocorydine	isocorydolic acid
异植物醇	isophytol	isophytol	isophytol	isophtylol
异樱花素	isosakuranetin	isosakuranetin	isosaphene
抑制素B	inhibin B	inhibin B	inhibin B	inhibinB
薏苡仁酯	coixenolide	coixenolide	courease
淫羊藿素	icaritin	icaritin	icaritin	icaritin
乙酰吗啉	N-acetyl morpholine	N-acetyl morpholine	N-acetyl morpholine	acetylmorpholine
乙酰甲醇	2-propanone, 1-hydroxy	2-carbonate-5-enoprostal	valartencarbodiimide	acetylmethanol
乙氧磺隆	ethylene oxygen sulfonylurea	ethylsulfonyl fluoride	ethiofleosilic acid
异丙草胺	propisochlor	propisochlor	isopropyl carbonate
异桉树脑	isocineole	isocineole	isocineole	isocineole
乙酸乙酯	ethyl acetate	ethyl acetate	ethyl acetate	ethyl acetate
乙烯雌酚	diethylstilbestrol	diethylstilbestrol	diethylglycerol	ethenestrol
乙酰苯胺	acetanilide	acetophenanthridine	acetamide	acetylaniline
乙酰吡咯	acetyl pyrrole	acetyl pyrrole	acetyl pyrrole	acetylpyrrole
乙酰丙酸	levulinic acid	levulinic acid	acetophosecionate	acetylpropanoic acid
异甘草苷	isoliquiritin	isoliquiritin	isoliquiritigenin
异杜松烯	tau-cadinol	tau-cadinol	tau-cadinol
异噁草松	clomazone	clomazone	clomazone
异噁草酮	clomazone	clodinone	clomazopinane
异佛尔酮	isophorone	isophorone	isophorone	isophorone
异丁酰氯	isobutyryl chloride	isobutyryl chloride	isobutyroic acid	isobutyryl chloride
异丁香酚	isoeugenol	isoeugenol	isoeugenol	isoeugenol
异稻瘟净	kitazine	kitazine	kitazine
异侧柏醇	isothujol	isothujol	isothujol
异长叶酮	Isolongifolanone	Isolongifolanone	Isolongifolanone
异长叶烯	Isolongifolene	Isolongifolene	Isolongifolene	isojunipene
异川楝素	isotoosendanin	isotoosendanin	isotogamycin
异芹菜脑	isoapiol	isoapiol	isoapiol	isoapiol
异苜蓿烯	isosativene	isosativene	isosativene
异钩藤碱	isorhynchophylline	isochlorothione	isorhyncohelin
异斛皮苷	isoquerecitrin	isoquerecin	isoquerecitoside
异槲皮苷	isoquercitrin	isoquirocis	isoquercitrin
异茴芹素	isopimpinellin	isopimpinellin	isopimpinellin
依托孕烯	etonogestrel	etonogestrel	etonogestrel
依西美坦	exemestane	exemestane	exemesta
胰淀粉酶	amylase	amylase	amylase	amylopsin
胰升糖素	glucagon	glucagon	glucagon
乙矮合剂	ethylene-chlormequat-potassium	ethylene-chloro-pr-pentazole	ethylenedineride
依那普利	Enalapril	Enalapril	enalazopir
依诺肝素	enoxaparin	enoxaparin	enoxaparin
依匹必利	epidepride	epidepride	epidepride
依普利酮	eplerenone	eplerenone	eplerenone
依曲韦林	etravirine	etrrrivine	etravirin
依托泊苷	etoposide	etoposide	etoposide
依非韦伦	efavirdine	efavirdine	efavirdine
依巴斯汀	Ebastine	Ebastine	Ebastine
依布硒啉	ebselen	ebselen	ebselen
依达拉奉	edaravone	edaravone	erbiflavin
伊诺沙星	enoxacin	enoxacin	enoxitinib
伊曲霉素	itraconazole	itraconazole	itersin
一氯化碘	iodine monochloride	iodine monochloride	iodine monochloride	iodine henchloride
一氯乙酸	monochloroacetic acid	monochloroacetic acid	monochloroacetic acid	henchloroacetic acid
一溴乙酸	monobromoacetic acid	monobromoacetic acid	monobromoacetic acid	henbromoacetic acid
乙酸硫酯	sulfa acetate	sulfa tcrase	sulfa acetate	sulfa acetate
乙酸丁酯	butyl acetate	butyl acetate	butyl acetate	butyl acetate
乙酸丙酯	acetic acid, propyl ester	acetic acid, propyl ester	propanoic acid, ethyl ester	propyl acetate
乙基黄药	ethyl xanthate	ethyl xanthate	ethyl xanthate
乙呋草黄	ethofumesate	ethofumesatril	ethylfuryc acid
乙炔炭黑	acetylene carbon black	acetylene carbon black	acetylene carbon black
氧化淀粉	starch, oxidized	starch, hormochloride	starch, oxidized
氧负离子	superoxide anions	superoxide anions	superoxide anions	oxide
氧氟霉素	ofloxacin	ofloxacin	ofloxacin	oxygenfluorinemycin
盐酸乙脒	acetamidine hydrochloride	acetamidine hydrochloride	acetamidine hydrochloride	hydrochloric aciethylamidine
洋茉莉醛	heliotropin	helikasid	subast
氧氯化锆	zirconium oxychloride	zirconium oxychloride	zirconium oxychloride	oxygenchloride zirconium
氧氯化铪	hafnium chloride oxide	hafnium chloride oxide	hafnium chloride ion	oxygenchloride hafnium
氧化铟锡	indium-tin oxide	indium tin oxide	indium-trioxide sodium	tin indium oxide
氧化锌铝	zinc aluminum oxide	zinc aluminum oxide	zinc acetate	aluminium zinc oxide
野黄芩苷	scutellarin	scutellarin	scutellarin
氧自由基	oxygen, free radical	oxygen, radecadien	oxygen, free radical
叶绿素a	chlorophyll a	chlorophyll a	chlorophyll a	chlorophylla
叶绿素c	chlorophyll c	chlorochloro chlor	chlorophyll c loxite	chlorophyllc
叶绿素酶	chlorophyllase	chlorophyllase	chlorophyll a colcine	chlorophyllase
盐酸羟嗪	hydroxyzine hydrochloride	hydroxyzine hydrochloride	hydroxyzine hydrochloride	hydrochloric acidhydroxyazine
延龄草苷	trillin	trillin	trillin
岩藻甾醇	fucosterol	fucosterol	fucosterol	fucosterol
四氢噻唑	Thiazolidine	thiazolidine	thionium chloride	tetrahydrothiazole
苏氨酸锌	zinc threonine	zinc threonine	zinc threonine	zinc threonine
松油烯醇	1-Terpineol	terpinene-1	terpinene
松香芹醇	pinocarveol	linocarveol	pinocarveol	pinocarveol
四氢呋喃	tetrahydrofuran	tetrahydrofuran	tetrahydrofurfuran	tetrahydrofuran
烟曲霉酸	helvolic acid	helvolic acid	helchoxirubituron
烟酸甲酯	methyl nicotinate	nicotinoster	methyl nicotinate
烟酰胺酶	nicotinamidase	nicotinamidase	nicotinamidase
延胡索酸	fumaric acid	fumaric acid	fumaric acid
亚硝酸盐	nitrite	nitrite	nitrate	nitrite
亚硝酸钾	potassium nitrite	potassium nitrite	potassium chlorite	potassium nitrite
亚硝酸钠	sodium nitrite	sodium nitrite	sodium nitrite	sodium nitrite
亚硒酸根	selenite	selenite	selenite	seleniousido
亚硒酸钠	sodium selenite	sodium selenite	sodium tetraborate	sodium seleniousoate
亚砷酸钠	sodium arsenite	sodium arsenite	sodium arsenite	sodium arsenousoate
亚砷酸铜	cupric arsenite	cupric arsenite	copper sulfate	copper arsenousoate
亚氯酸根	chlorition	chlorition	chloritione	chloroido
亚硫酸根	sulfite	sulfite	sulfite	sulfaido
亚硫酸盐	sulfite	sulfite	sulfite	sulfite
亚硫酸镁	magnesium sulfite	magnesium sulfite	magnesium sulfite	magnesium sulfite
亚临界水	water, subcritical	water, subcritical	water, superceita
雅槛兰烯	eremophilene	eremophilene	eremophilene
雅槛蓝烯	eremophilene	eremophilene	eremophilene
血清尿酸	uric acid, serum	luciclocitral	uric acid, bisphosphoside
鸭嘴花碱	vasicine	vasicine	vasicine
亚安培南	imipenem	imipene 8ypene	ibuprofen
亚胺硫磷	imidan	imidan	imidan	iminylsulfaphosphorus
溴代乙酸	bromoacetic acid	bromoacetic acid	bromoacetic acid	bromoacetic acid
溴芬酸钠	bromfenac sodium	bromfencarb deoxyal	bromfenac sodium	sodium bromoapheneoate
溴烯比妥	Brallobarbital	Brallobarbital	braisolide
旋覆花素	acetylbritannilactone	acetylbritannilactone	acetylpyramazine
雪胆素乙	cucurbitacin II b	cucurbitachlor	cucurbitacin III
溴十二烷	bromododecane	bromododecane	bromododecane	bromododecane
血尿素氮	blood urea nitrogen	blood urea nitrogen	blood urea nitrogen
新山地明	sandimmun neoral	sandimmun neortane	redamycin
新洁尔灭	bromogeramine	bromogeramine	neobutine
新癸酸钕	nedymium neodecanoate	nedymium neodecanoate	nedymium neodecanoate	neodymium neodecanoate
新化合物	new compound	new compound	new compoun
胸苷激酶	thymidine kinase	thymidine kinase	thymide asposimatin
新烟草碱	anatabine	anatabine	anatabine	anatabine
雄烯二醇	androstenediol	androstenediol	androstenediol
斜黝帘石	clinozoisite	clinozoisite	clinozoystamicin
斜硅钙石	larnite	larnite	larnite
辛法他汀	simvastatin	simvastatin	simvastatin
辛酸甲酯	octanoic acid, methyl ester	octanoic acid, methyl ester	octanoic acid, methyl ester	methyl octanoate
香豆雌酚	coumestrol	coumestrol	coumestrol
香草乙酮	acetovanillone	acetovanillone	acetol	vanillylethanone
腺苷钴胺	Cobamamide	Cobutosodecarbonylphosphate	cobalaginic acid isomethyl ether	adenosinecyanocobalamine
线粒体酶	mitochondria dehydrogenase	mitochondria dehydrogenase	reductase, ubiquinol-cytocirne	mitochondriaase
香树脂醇	β-amyrin	lara ketol	β-amyrin
香柠檬烯	Bergamotene	bergamotene	Bergamotin	bergamotene
香蜂草苷	didymin	didymin	ned bluc ian
香柑内酯	bergapten	bergapten	bergapten
香菇多糖	lentinan	lentinan	lentinaphol
香荚兰醛	vanillin	vanillin	vanillin
香连 丸	Xianglian Pills	Xianglin C linase	antiem
香叶烯醇	myrcenol	myrcenol	myrcene
硝苯地平	nifedipine	nifedipine	nifedipine
硝苯柳胺	niphensamide	niphensazauride	niphensamide
硝呋索尔	Nifursol	Nifursol	Nifursol
硝呋烯腙	nitrovin	nitrovin	nitrofluoramide
硝基苯胺	nitroaniline	nitroaniline	nitroanisole	nitroaniline
硝基苯酚	nitrophenol	nitrophenol	nitrophenol	nitrophenol
香豌豆酚	orobol	orobol	orobol
硝酸甘油	nitroglycerin	nitroglycerin	nitroglycerin	nitrateglycerol
硝酸铀酰	Uranium nitrate	Uranium nitrate	acid matrix	nitrateuranoyl
先锋孟多	cefamandole	cefamandole	cefamandole
先锋必素	cefoperazone sodium	cefopercaxolin	cefoperazone sodium
西诺沙星	cinoxacin	cinoxacin	cinoxacin
西沙比利	cisapride	cisapride	siazapaticin
西沙必利	cisapride	cisapride	cisapride
西他沙星	sitafloxacin	sitafloxacin	sitazaptin
烯丙基溴	allyl bromide	allyl bromide	allyl bromide	allyl bromide
西仑吉肽	cilengitide	cilengitide	cigent
西布曲明	sibutramine	sibutramine	sibutramine
戊酸甲酯	pentanoic acid, methyl ester	pentanoic acid, methyl ester	methyl pentanoate	methyl pentanoate
戊酸丙酯	pentanoic acid, propyl ester	pentanoic acid, propyl ester	pentanoic acid, propyl ester	propyl pentanoate
戊巴比妥	pentobarbital	pentobarbital	pentobarbital
五溴甲苯	pentabromotoluene	pentabromotoluene	pentabromobiphenyl ether	pentabromotoluene
戊二酸锌	Zinc glutarate	Zlancen	Zinc glutarate	zinc pentanedioate
五氯吡啶	pentachloropyridine	pentachloropyridine	pentachloropyridine	pentachloropyridine
五氯乙烷	pentachloroethane	pentachloroethane	pentachloroethane	pentachloroethane
五味子醇	schizandrol	schizandrol	schizandrol
五味子苷	schizandriside	schizandriside	schizandriside
五甲基苯	pentamethyl-benzene	pentamethylbenzene	pentamethyl-benzene	pentamethylbenzene
五加苷元	acankoreagenin	acankoreagenin	aliplic acid
五氟利多	penfluridol	penfluridol	penfluridol
无锡他汀	wuxistatin	wuxistatin	zeatrinib
无水酒精	alcohol	alcohol	amino acid
文拉法辛	venlafaxine	venlafaxine	venlafanine
沃替西汀	vortioxetine	vortioxetine	romitoxin
乌头酸酶	Aconitase	aconitase	Aconitase	aconiteatease
乌洛托品	urotropine	urotoline	urotropine	urotropine
乌司他丁	ulinastatin	ulinastatin	ulinastatin
乌斯他丁	ulinastatin	ulinastatin	ulinase
肟醚菌胺	orysastrobin	orysastrobin	sulfotheusic-methoxy
托伐普坦	tolvaptan	tolvaptan	tolvaptan
托拉塞米	torasemide	torasemide	torasemide
吐温20	Tween 20	Tween 20	Tween 20
托瑞米芬	toremifene	toremide	torem Oxan
托莫西汀	atomoxetine	atomoxetine	atomoxetine
脱硫石膏	desulfurized gypsum	desulfurized gypsum	desulfurized soluben	desulfagypsum
头孢西丁	cefoxitin	cefoxitin	cefoxitin
土温80	Tween 80	Tween 80	Tween 80
头孢替安	cefotiam	cefotiam	cefotiam
头孢替坦	cefotetan	cefotetan	cefotetan
头孢替唑	ceftezole	ceftezole	ceftezole
头孢托仑	cefditoren	cefditoren	ceftiloxazone
头孢妥仑	cefditoren	cefditoren	ceftilox-butazone
头孢泊肟	cefpodoxime	cefpodoxime	cefpodoxime
头孢地秦	cefodizime	cefodizime	cefodizime
头孢呋辛	cefuroxime	cefuroxime disxel	cefuroxime
头孢金素	cephalothin	cephalothin	cefopirazine	cephalothin
头孢克洛	cefaclor	cefaclor	cefaclor
头孢喹诺	cefquinome	cefquinome	cefquinome
头孢卡品	cefcapene	cefcapene	cefcapene
头孢曲松	ceftriaxone	cefotariroxide	ceftriapone
头孢噻啶	cefaloridine	cefaloridine	cefalorin
头孢噻吩	cefalotin	cefathiopyl paltitoxine	cefalothin
脱氧核酶	deoxyribozyme	deoxyribonyl	deoxyribonucleic acid	desoxyriboase
脱氧胆酸	deoxycholic acid	deoxycholic acid	deoxycholic acid	desoxycholic acid
脱氢枞醛	dehydroabietic aldehyde	dehydroabietic aldehyde	dehydroabietated fartrin
脱氢枞酸	dehydroabietic acid	dehydroabietic acid	dehydroabietic acid
唾液酸酶	sialidase	sialidase	spathuler ion
烷基糖苷	alkyl polyglycoside	alkyl polyglycoside	alkyl redic acid	anyloside
维库溴铵	vecuronium bromide	vecuronium bromide	vecuronium bromide
维拉佐酮	vilazodone	vilazodone	vilazodone
微生物氮	microbial nitrogen	microbial nitrogen	carboplatin	microbenitrogen
维他命A	vitamin A	vitamin A	vitamin A
维生素K	vitamin K	vitamin K	vitamin K	VitaminK
委陵菜酸	tormentic acid	tormentic acid	tormentin
胃促胰酶	chymase	chymase 1	chymase
胃蛋白酶	pepsin	pepsin	pepsin	pepsin
胃抑酶素	pepstatin	pepstatin	pepstatin
替普瑞酮	teprenone	teprenone	tedrin, butanos
铁铝榴石	almandine	almandine	almandine
甜菜红素	betacyanin	betacyanin	betacin
甜菊糖甙	stevioside	stevioside	stevioside
甜没药烯	bisabolene	bisabolene	bisabolene
替马西泮	temazepam	temaleate	temazepam
替加环素	tigecycline	tigecycline	tigecal
替加色罗	tegaserod	tegaserode	tegase, Chist
替比培南	tebipenem	tebipenem	tebipentin
特立帕肽	teriparatide	teriparatide	teriponycid
特比萘芬	terbinafine	terbinafine	terbinafine
檀紫三烯	santolina triene	santolina triene	santolinal
碳酸酐酶	carbonic anhydrase	carbonic anhydrase	carbonic anhydrase	carbonic anhydridase
碳酸氢盐	bicarbonate	carbon, bicarbotylatic	bicarbonate	ate hydrogen carbonate
碳酸亚铁	ferrous carbonate	ferrous carbonate	ferrous chloride	carbonic acidiron
碳酸铀酰	uranyl carbonate	uranyl carbonate	uranyl chloride	carbonic acidyluranoyl
钛磁铁矿	titanomagnetite	titanomagnetite	Titanamyl monosutive
泰妥拉唑	tenatoprazole	tenatoprazole	tenatopril
泰妙菌素	tiamulin	tiamulin	tiamulin
酞菁氧钛	titanyl phthalocyanine	titanyl phthalocyaninethiphenylchloroxite	titanyl phthalocyanine
他林洛尔	talinolol	talinolol	talinolol
他罗利姆	tacrolimus	tacrolimus	tacrolimus
他可莫司	tacrolimus	tacrolimus	tacrolimus
他莫西芬	tamoxifen	tamoxifen	tamoxifen
他扎罗汀	tazarotene	tazarotene	tazarotene
他唑巴坦	tazobactam	tazobactam	tazobactam
苏丹蓝2	sudan blue 2	sudan 22	sudan blue 2
苏丹红G	Sudan G	Sudan G	Sudan G
算盘子酮	glochidone	glochidone	glochidone
四氢苯酐	tetrahydrophthalic anhydride	tetrahydrophthalic anhydride	tetrahydrophthalic anhydride	tetrahydrophenyanhydride
四硼酸钠	sodium tetraborate	sodium tetraborone	sodium tetrabornate	borax
四氯苯酚	trichlorophenol	trichlorophenol	trichlorobenzene	tetrachlorophenol
四氯化钛	titanium tetrachloride	titanium tetrachloride	titanium tetrachlorosilicon	titanium tetrachloride
四氯甲烷	tetrachloromethane	tetrachloromethane	tetrachlorohipsimine	tetrachloromethane
四甲基萘	tetramethylnaphthalene	tetramethylnaphthalene	tetramethylnaphthalene	tetramethylnaphthalene
四甲基胍	tetramethylguanidine	tetramethylguanidine	tetramethylguanidine	tetramethylguanidine
四氟醚唑	tetraconazole	tetrachloroterfluoro	tetraflulotol	tetrafluorine etherazole
四氟化硅	silicon tetrafluoride	silicon tetrafluoride	silicon tetrafluoride	silicon tetrafluoride
四丁基锡	tetrabutyltin	tetrabutyltin	tetrabutylamine	tetrabutyltin
四碘化锡	tin tetraiodide	tin tetraiodide	tin tetraiodide	tin tetriodide
司盘80	Span 80	Span 80	Span 80
司盘85	Span 85	Span 85	Span 80
司巴沙星	sparfloxacin	sparfloxacin	sparfloxacin
司帕沙星	sparfloxacin	sparfloxacin	sparfloxacin
司盘20	Span 20	Span 20	Span 20
顺式氯丹	cis-chlorodane	cis-chlorodane	cis-chlorodalate
双乙酸钠	sodium diacetate	sodium diacetate	sodium diacetate	sodium diacetate
双嘧达莫	dipyridamole	dipyridamole	dipyridamole
双金刚烷	diadamantane	diadamantane	diadamantane	diadamantane
水胺硫磷	isocarbophos	cyanidin	nitrogen, solutioflavon	aquaaminylsulfaphosphorus
水菖蒲酮	shyobunone	shyobunone	shyobunone
水飞蓟素	Silymarin	Silymarin	silybiantin	silymarin
水合氯醛	chloral hydrate	chloral hydrate	chlorate	hydratechloroal
水合樟烯	camphene hydrate	camphene cambhosneethathyl-cyclohexene hydrathace	camphene
叔丁基氯	t-butyl chloride	t-butyl chloride	t-butyl chloride	tertbutyl chloride
叔丁基苯	tert-butylbenzene	tert-butylbenzene	tertbutylcyclopropenol	tertbutylbenzene
鼠李黄素	rhamnazin	rhamnazin	rhamnazin
鼠尾草酸	carnosic acid	carnosic acid	carnosic acid
水杨嗪酸	salazinic acid	salazinic acid	salazinic acid	salicylazinic acid
水杨酸根	salicylate	salicylate	salicylastorbic acid	salicylido
顺-蒎烷	cis-pinane	cis-pinane	cis-pinane	cis-pinane
顺-氯丹	cis-chlordane	cis-chlordane	cis-chlordane
顺茉莉酮	Jasmone	Jasmone	H-carvos	cisjasmone
顺丁橡胶	cis-butadiene rubber	cis-butadiene rubber	cis-butadiene rubber
十七烷酮	2-heptadecanone	2-heptadecanone	2-heptadecanone	heptadecanone
十七碳烯	heptadecene	heptadecene	heptadecene	heptadecene
十七碳酸	heptadecanoic acid	heptadecanoic acid	heptadecanoic acid	heptadecacarbonic acid
十六酰氯	N-hexadecanoyl chloride	N-hexadecanoyl chloride	hexadecyl cyclopropane	hexadecoyl chloride
十六烯酸	hexadecenoic acid	hexadecenoic acid	hexadecenoic acid	hexadecenoic acid
十六碳醛	hexadecal	hexadecal	hexadecal	hexadecal
十六碳烷	hexadecane	hexadecane	hexadecane	hexadecane
十氟联苯	decafluorobiphenyl	decafluorobiphenyl	decafluorobiphenyl	decafluorinebiphenyl
十二烷酸	dodecanoic acid	dodecanoic acid	dodecanoic acid	dodecanoic acid
十二碳烷	dodecane	dodecane	dodecane	dodecane
十二硫醇	lauryl mercaptan	lauryl mercaptan	lauryl mercaptan	dodec mercaptan
十八烯醛	octadecenal	octadecenal	octadecenal	octadecenal
十八烷醛	stearaldehyde	stearoaldehyde	octadecanal	octadecanal
十八烷酸	octadecanoic acid	octadecanoic acid	Octadecanoic acid	octadecanoic acid
十八碳酸	octadecanoic acid	octadecacarbonic acid	octadecanoic acid	octadecacarbonic acid
十八硫醇	octadecanethiol	octadecanethiol	octadecane	octadec mercaptan
十八碳醇	octadecanol	octadecanol	octadecanol	octadecol
十三烷酮	2-tridecanone	2-tridecanone	dodecane	tridecanone
十三碳醛	tridecanal	tridecanal	tridecanal	tridecal
十三碳酸	tridecacarbonic acid	tridecacarbonic acid	tridecylic acid	tridecacarbonic acid
十三吗啉	tridemorph	tridelorphploxylide	trioxygenstriacene	tridecamorpholine
十一烷酸	undecanoic acid	undecanoic acid	undecanoic acid	undecanoic acid
十一烯醛	undecenal	undecenal	2-undecanol	undecenal
芍药新苷	lactiflorin	lactiflorin	lactifloxamine
芍药色素	peonidin	peonidin	pepald polye
砷甜菜碱	arsenobetaine	lisonetic incsoli	arsenocelarsenonic acod
砷黝铜矿	tennantite	tennantite	Azanshinone	Tennantite
升孕甾烷	homopregnane	homopregnane	sogeuterol
生物量碳	microbial biomass carbon	microbial biomass carbon	bily lictone
生物蝶呤	biopterin	biopterin	biopterin
生存蛋白	survivin	survivin	survivin
生长抑素	somatostatin	somatostatin	growthinone
生物乙醇	bioethanol	bioethanol	bioethanol
生物质炭	carbon	carbon	carbon
湿地松酸	elliotinoic acid	elliotinoic acid	elligol Iu
沙格雷酯	sarpogrelate	sarpogrelic acid	sarpogrelin
沙蟾毒精	arenobufagin	aretobuter	arenostatin
伞花麝香	musk moskene	musk mosketoxe	musk moskene
三唑醇B	triadimenol B	triadine B	triadimenol B	triazololB
三十烷醇	triacontanol	triacontanol	triacontanol	triacontanol
三十三烷	tritriacontane	tritriacontane	tritriacontane	tritriacontane
三十四烷	tetratriacontane	tetratriacontane	tetratetracontane	tetratriacontane
三十一烷	hentriacontane	hentriacontane	hentric acid	hentriacontane
三十一烯	hentriacontene	hentriacontene	hentriacontene	hentriacontene
三水铝石	gibbsite	gibbsite	hipsulfate
三硝基苯	trinitrobenzene	trinitrobenzene	trinitrobenzene	trinitrobenzene
三乙二醇	triethylene glycol	triethylene glycol	triethylene glycol	triglycol
三乙基铅	triethyl lead	triethyl lead	triethyl lead	triethyllead
三氧化钼	molybdenum oxide	molybdenum oxide	molybdenum oxide	molybdenum trioxide
三正丙胺	tripropylamine	tripropylamine	tripropinol	trinormal propylamine
三正丁胺	tributylamine	tributylamine	tributylamine	trinormal butylamine
乳酸丁酯	butyl lactate	butyl lactate	butyl lactate	butyl lactoate
乳球菌肽	Nisin	Nisin	nomolin
柔红霉素	daunorubicin	daunorubicin	daunorubicin
鞣云实精	corilagin	corilagin	corilagin
肉毒毒素	Botulin	Bralgin	Thiazephinol	botulin
肉豆蔻醛	myristaldehyde	myristall	myristole
软海绵酸	okadaic acid	okadaic acid	okadaic acid
瑞芬太尼	remifentanil	remstecdoin	remiptanole
乳铁蛋白	lactoferrin	lactoferrin	lactoferrin	lactoferritin
瑞格列奈	repaglinide	retinidide	repaglinide
瑞香毒素	daphnetoxin	daphnetoxin	daphnetoxin
塞瑟尔烯	seychellene	seychellene	seychellene
赛门苷I	siamenoside I	siamenoside I	silver amino sodium
三苯基膦	triphenylphosphine	triphenylphosphine	triphenylphosphine	triphenylphosphine
三苯基锡	triphenyltin	triphenyltin	triphenyltin	triphenyltin
三甲胺氮	trimethylamine nitrogen	trimethylamine nitrogen	trimethylamine nitrogen	trimethylaminenitrogen
三环萜烷	tricycloterpinane	trichlortene	tricycloterpinane	tricycloterpinane
三硅酸镁	magnesium trisilicate	magnesium trisilicate	magnesium trisilicate	trisiliconoate magnesium
三甲基镓	trimethyl gallium	trimethyl gallium	trimethyl granilide	trimethylgallium
三氟乙醇	trifluoroethanol	trifluoroethanol	trifluoroethanol	trifluorineethanol
三氟乙醛	trifluoroacetaldehyde	trifluoroacetaldehydro	trifluoroacetylene	trifluorineethanal
三苯氧胺	tamoxifen	triphenylamine	toluflurine	triphenoxyamine
三氯化钆	gadolinium chloride	gadolinium chloride	gadolinium chloride	gadolinium trichloride
三氯化镧	lanthanium trichloride	lanthanium trichloride	lanthanium trichloride	lanthanum trichloride
三氯化铝	aluminium chloride	aluminium chloride	aluminium chloride	aluminium trichloride
三氯化碳	carbon trichloride	carbon trichloride	carbon trichloride	carbon trichloride
三聚氰酸	cyanuric acid	cyanuric acid	triphosphic acid	tripolycyanic acid
三聚磷酸	triphosphoric acid	triphosphoric acid	triphosphin-3-oxide	tripolyphosphoric acid
三氯乙烷	trichloroethane	trichloroethane	trichloroethane	trichloroethane
三氯乙酸	trichloroacetic acid	trichloroacetic acid	trichloroacetic acid	trichloroacetic acid
人参皂甙	ginsenoside	ginsenoside	ginsenoside
醛脱氢酶	aldehyde dehydrogenase	aldehyde dehydrogenase	aldehyde dehydrogenase	aldehydroase
犬尿氨酸	kynurenine	kynurenine	kynurenine
群多普利	trandolapril	trandolospolid	trandolose
染料黄酮	genistein	genistein	genistein
全氟己烯	perfluorous hexylene	perfluorous hexylene	perfluorous hydrazobutate	perfluorohexene
全氟萘烷	perfluorodecalin	perfluorodecal-Vetalline	perfluoro-1-butanone	perfluoronaphthaleneane
全氟壬烯	perfluorononene	perfluorononene	perfluorononene	perfluorononene
曲司氨铵	trospium chloride	trssulfide	trospium chloride
屈昔多巴	droxidopa	droxidopa	driforillin
曲匹地尔	trapidil	trapidil	trapidil
巯基甘油	mercaptoglycerol	mercyclotetradecyl glycol	methyl glyceral	thiohydroxyglycerol
氰戊菊酯	fenvalerate	fenvalerate	fenvalerate
秋水仙碱	colchicine	colchicine	colchicine
氰烯菌酯	2-cyano-3-amino-3-phenylancryic acetate	2-cyclo-3-chloroen	2,3-bisphenoyl glucosine
巯基丙酸	mercaptopropionic acid	mercaptopropionic acid	mercaptopropionic acid	thiohydroxypropanoic acid
氢氧化铵	ammonium hydroxide	ammonium hydroxide	ammonium hydroxide	ammonium hydroxide
氢氧化钯	palladium hydroxide	palladium hydroxide	palladium hydroxide	palladium hydroxide
氢氧化钡	barium hydroxide	barium hydroxide	barium hydroxide	barium hydroxide
氢氧化铬	chromium hydroxide	chromium hydroxide	chromium hydroxide	chromium hydroxide
氢氧化锂	lithium hydroxide	lithium hydroxide	lithium hydroxide	lithium hydroxide
氢氧化铅	lead hydroxide	lead hydroxide	lead hydroxide	lead hydroxide
氢氧化锶	strontium hydroxide	strontium hydroxide	strontium hydroxide	strontium hydroxide
氰虫酰胺	cyantraniliprole	cyantraniliprole	cyantraniliprole	cyanoinsectamide
青霉素钾	benzylpenicillin potassium	benzylpenicillin potassium	penicillin palmitate	penicillinpotassium
青霉素V	penicillin V	penicillin V	penicillin acetate	penicillinV
氢化松香	hydrogenated rosin	hydrogen hydrochloride	hydrogenated rosin	rosin hydro
氢吗啡酮	hydromorphone	hydromorphone	hydromorphone	hydromorphinone
前荷叶碱	pronuciferine	pronuciferine	pronocarvodione
前胡甲素	praeruptorin A	praeruptorin A	praeruptorin A
强啡肽A	dynorphin A	dynorphin A	dynorphin A
强力霉素	doxycycline	dispyrimidine	nodirmentin	doxycycline
茜草双酯	rubidate	rubide	rubidaphil
茜素黄R	alizarin yellow R	alizarin yellow R	alizarin yellow R	alizarinflavoR
前胃泌素	progastrin	progastrin	protacin
羟基丁酮	acetoin	hydroxybutanone	hydroxycarbonate	hydroxybutanone
羟钴胺素	hydroxycobalamin	hydroxycobalamin	hydroxylastic acid
羟基辛酸	hydroxyoctanoate	hydroxyoctanoate	oxanoyl cholate	hydroxyoctanoic acid
羟基乙腈	hydroxynitrile	hydroxynothiaconte	hydroxyl carbonate	hydroxyacetonitrile
羟甲基脲	methylol urea	methylol urea	hydroxymethyl-phenylhydrazine	hydroxymethylurea
秦皮乙素	aesculetin	ferracetin	aesculeria
秦皮甲素	aesculin	aesculin	aesculine
羟自由基	hydroxyl radical	hydroxyl carbon	hydroxyl femuroate
茄那士酮	germacrone	germacrone	germacrone
七氟丙烷	heptafluoropropane	heptafluoropropane	heptafluoropropane	heptafluorinepropane
七叶内脂	aesculetin	leucenal nase	estigmin
七氯联苯	heptachlorobiphenyl	heptachlorobiphenyl	heptachlorobiphenyl	heptachlorobiphenyl
齐敦果酸	oleanolic acid	oleanolic acid	oleanolic acid
齐墩果酸	oleanolic acid	oleanolic acid	oxyethone	oleanic acid
齐拉西酮	ziprasidone	ziprasidone	zipraside
普鲁司特	pranlukast	rrilsullakane	pranlukast
普鲁托品	protopine	protopine	protopine
葡萄糖酯	Glucose ester	glucose ester	gluconic acid	glucose ester
屏氧酶1	paranoxonase 1	paranoxonase 1	parinolide A
坡那替尼	Ponatinib	Ponatinib	Ponatinib
偏二甲肼	1,1-dimethylhydrazine	1,1-dimethylhydrazine	acetoxydicarboxamide	metadicarbohydrazine
偏四甲苯	isodurene	isodurene	isodurene	metatetratoluene
偏氯乙烯	vinylidene chloride	vinyl methactane	vinylidene chloride	metachloroethene
偏钨酸钴	cobalt metatungstate	cobalt methyltoate	cobalt perchlorate	metatungstenoate cobalt
葡糖苷酶	glucosidase	glucosidase	glucosidase	glucosaccharase
匹多莫德	pidotimod	pidotilod	pidotimod
匹维溴铵	pinaverium bromide	bipiloride	pinavermallulose
硼替佐米	bortezomib	bortezomib	bortezem
硼氢化钾	potassium borohydride	potassium borohydride	potassium borohydride	boronhydro potassium
硼氢化物	borohydride	borohydride	borohydride	boronhydro
喷托维林	pentoxyverine	pentoxyverine	pentoxamet
帕潘立酮	paliperidone	paliperidone	paliperidone
哌加他尼	pegaptanib	pegaptanib	pegaptanib
哌库溴铵	pipecuronium bromide	picuronide	pipeidine
哌罗匹隆	perospirone	perospirone	perospirone
哌莫硝唑	Pimonidazole	Pimonidazole	pimetrozine
培氟沙星	pefloxacin	pefloxacin	pefloxacin
培高利特	pergolide	pergolide	epibenzopin
努特卡酮	nootkatone	nootkatone	nootkatone
诺考达唑	nocodazole	nocodazole	nocodazole
牛黄胆酸	taurocholic acid	taurocholicite	tyrosiliconac ene
牛蒡子苷	arctiin	arctiin	arctiin
柠檬酸铵	ammonium citrate	ammonium citrate	ammonium citrate	ammonium citrate
柠檬酸镧	lanthanum citrate	lanthanum citrate	lanthanum citrate	lanthanum citrate
柠檬酸铝	aluminum citric acid	aluminum citric acid	aluminium chloride	aluminium citrate
尼非韦罗	nifeviroc	nifeviroc	ninucidipine
尼扎替丁	nizatidine	nizatidine	nizatidine
铌酸钾钠	niobium potassium sodium oxide	niobium potassiud slucono boriolin	ionast puterozytin	niobiumoate potassium sodium
尼洛替尼	nilotinib	nilotinib	nilotinib
尼龙-6	nylon-6	nylon-6	nylon-16	Nylon-6
尼鲁米特	nilutamide	nilutamide	nilutamide
尼龙11	nylon 11	nylol 11	nylon 11	Nylon11
萘啶酮酸	nalidixic acid	nalidixic acid	nalidixic acid	naphthalenedinonic acid
萘二甲酐	naphthalic anhydride	naphthalic anhydride	naphthalic acid diethyl ester	naphthalenedicarboanhydride
萘磺酸盐	napsylate	napsylate	naphthalendofolan	naphthalenesulfosalt
萘普西诺	naproxcinod	naprox prophond	napavirin
脑苷肌肽	encephalon glycoside	encypentanoside	encephadin
脑苷脂B	cerebroside B	breonisol B	cerebroside B
纳他霉素	natamycin	natatymycin	natamycin
内皮脂酶	phospholipase A1	phospholipase A1	endopholeic acid
内皮素3	Endothelin 3	Endothelin 3	endothelin-1
木樨草素	luteolin	luteolin	luteolin
莫替沙尼	motesanib	motestasadixibit	motesanib
牡丹醇A	suffruticosol A	suffruticosol A	suffrutine
莫吉司坦	moguisteine	moguisteine	moguiste
莫沙比利	mosapride	mosacarin	mosapride
莫沙必利	mosapride	mosapride	mosapride
莫索尼定	moxonidine	moxonidine	moxonidine
木蝴蝶素	oroxylin	oroxylin	oroxylin	oroxylin
木兰花碱	magnoflorine	magnoflorine	glabecin	magnoflorine
木焦油醇	creosol	creosol	linolic eetin
木犀草苷	galuteolin	gelatin	glucose
美洛培南	meropenem	meropenem	meropenem
美卡拉明	mecamylamine	mecartane	mecamylamine
美斯替仑	Mestinon	Mestinon	Mestinon
美替拉酮	metopirone	metopirone	metopirone
美沙拉嗪	mesalazine	mesalazine	mezalamine
牦牛儿酸	geranic acid	geranic acid	geranic acid
咪哒普利	imidapril	imidapril	imidapril
锰铝榴石	spessartite	spestangate	manganese peroxide
咪唑安定	midazolam	zimidazole	midazolam
弥罗松酚	ferruginol	ferruginol	ferruciolinoleg uilone
咪唑立宾	mizoribine	mizoribine	mizoribine
咪唑斯汀	mizolastine	metinolastin	mizolamide
米库氯铵	mivacurium	mivacurium	mivactic acid
米库氯胺	mivacurium chloride	mivacuric	mivacurium chloride
米诺沙星	Miloxacin	dirostrofloxacin	nifafin
氯苯甲醛	chlorobenzaldehyde	chlorobenzaldehyde	Benzocitrate	chlorobenzaldehyde
氯铂酸钾	potassium chloroplatinate	potassium chloroplatinate	potassium chloroplatinate	chloroplatinumoate potassium
铝硅酸钠	sodium aluminosilicate	sodium aluminus sodium	sodium aluminosilicate	aluminiumsiliconoate sodium
鲁米那钠	Luminal	Luminal	maleibiose	phenobarbitonesodium
芦荟多糖	polysaccharide, aloe	polysaccharide, aloe	polysaccharide, alokin
路路通酸	betulonic acid	betulonic acid	betulonic acid
龙血素B	loureirin B	loureirin B	loureirin B
六甲溴铵	hexamethonium bromide	hexamethonium bromide	hexamethonium bromide	hexacarbobromoammonium
六硅酸镁	magnesium hexasilicate	magnesium hexasilicate	magnesium hydrogen sulfite	hexasiliconoate magnesium
六氟丙烯	hexafluoropropene	hexafluoropropene	hexafluoropropene	hexafluorinepropene
六氟二酐	hexafluorinedianhydride	hexafluorinedianhydride	hexafluorinedianil	hexafluorinedianhydride
六氟化钨	tungsten hexafluoride	tungsten hexafluoride	thiorimidal	tungsten hexafluoride
龙脑莰醇	borneol camphanol	borneol camphanol	bornyl valerate
硫代吗啉	thiomorpholine	thiomorpholine	thiomorpholine	thiomorpholine
硫代乙酸	thioacetic acid	thioacetic acid	thiofensulfan	thioacetic acid
硫丹II	thiodan II	thiodan II	thiodan II
硫化亚铁	ferrous sulfide	ferrous sulfide	ferrous sulfide	iron sulfide
硫化亚铜	Cuprous sulfide	Cuprous sulfide	zinc sulfate	copper sulfide
硫黄菊素	sulfuretin	sulfate	thioclanes
硫利哒嗪	thioridazine	thioridazine	thioridazine
硫铝酸钙	calcium sulfoaluminate	calcium sulfoaluminate	calcium sulfoaluminate	sulfaaluminiumoate calcium
硫铝酸盐	sulfoaluminate	sulfoaluminate	trifluosoraphthol oxygen socusin	sulfaaluminiumoate
硫前列酮	sulprostone	striflusolox	sulprostate
硫氢化钠	sodium hydrosulphide	sodium hydride bisol	sodium hydrogen sulfide	sodium hydrosulfide
硫酸肝素	heparin sulfate	heparin parabinite	heparin sulfate	sulfuric acidheparin
硫酸高铈	cerium sulfate	cerium sulfate	cerium sulfate	sulfuric acid percerium
硫化氢钠	sodium hydrogen sulfide	sodium hydrosulphide	sodium hydrate	sodium hydrogen sulfide
硫酸氢钠	sodium bisulfate	sodium bisulfate	sodium bisulfate	sodium hydrogen sulfate
硫酸铝钾	aluminium potassium sulfate	Aluminium potassium sulfate	potassium sodium oxide	potassium aluminium sulfate
硫酸联氨	hydrazine sulfate	hydrazine sulfate	hydrazine sulfate	sulfuric acidylbiammonia
硫酸胍生	guanoxan sulfate	guanoxase	guanoxan sulfate
硫酸亚钛	titanous sulfate	titanous sulfate	titanous sulfate	sulfuric acidtitanium
硫氧化碳	Carbon oxide sulfide	Carbon oxide sulfide	carbonite	carbon sulfaoxide
氯化亚铈	cerium chloride	cerium chloride	cerium chloride	cerium chloride
氯二甲酚	chloroxylenol	chloroxylidol 2-methoxyl alcohol phosphodi	chloropropanedioic acid	chlorodicresol
氯伏沙明	fluvoxamine	fluvoxine	fluvostile
氯化铝铁	aluminium ferric chloride	aluminium fluoride-ferroterpine	aluminium ferric chloride	iron aluminium chloride
氯米帕明	clomipramine	clomipramine	clomipramine
氯咪巴唑	climbazole	climbazole laxonal	climbazole
氯氰菊酯	cypermethrin	cypermethrin	cypermethrin
氯维地平	clevidipine	clevidipine	clevidipine
氯四环素	chlortetracycline	chlortetracycline	chlorthenyl
葎草烯酮	humuleno-ne	humuleno-ne	humulenol	humuleneone
氯乙酸酐	chloroethanoic anhydride	chloroethane	chloroethanoic anhydride	chloroethanoic anhydride
氯溴虫腈	brochlorfenapyr	brochlorfenapyr	brochlorfenapyr	chlorobromoinsectnitrile
氯硝柳胺	niclosamide	niclosaxide	niclosamide
马拉硫磷	malathion	malathion	malathion	malathion
马兜铃酮	aristolone	aristolone	aristolone
马杜霉素	maduramicin	maduramicin	maduramicin
洛硝达唑	Ronidazole	Ronidazole	fluoxetine
罗布麻宁	apocynin	foacrylin	brassin
罗汉柏烯	thujopsene	thujopsene	thujopsene	thujopsene
萝卜硫苷	glucoraphanin	glucoraphanin	glucoraphanin
萝卜硫素	sulforaphane	sulforate	sulforaphane
洛克沙胂	roxarsone	roxarsone	roxaptanil
洛莫司汀	lomustine	lomustine	lomustine
马尼地平	manidipine	manidipine	manidipine
马钱子苷	loganin	loganin	loganin
马钱子碱	brucine	brucine	loganin
马钱苷酸	loganic acid	loganic acid	loganic acid
马蹄金素	Matijin-Su	Matijin-Su	Matijin
吗啉噁酮	linezolid	linezole	linezolid	morpholinoxaone
麦考酚钠	mycophenolate sodium	mycophenolate sodium	myonin II
麦迪霉素	midecamycin	midecamycin	midodipine mesylate
麦谷蛋白	Glutenin	Glutenin	Glutenin	meitneriumglutelin
芒柄花苷	Ononin	Ononin	fordyonine
硫苯咪唑	fenbendazole	funbendel	fenbendazole	sulfabenzeneimidazole
灵芝酸B	ganoderic acid B	ganoderic acid B	ganoderic acid C
灵芝三萜	Ganoderma triterpene	Ganoderma triterpene	ganodermin sulfon rel
磷酸盐磷	phosphate phosphorus	phosphate phosphorus	phosphate	phosphatylphosphorus
磷酸乙酯	ethyl phosphate	ethyl phosphate	ethyl phosphate	ethyl phosphate
磷酸腺苷	phosphoadenosine	phosphoadenosine	apyrin IX	phosphoric acidadenosine
磷酸四钙	tetracalcium phosphate	tetracalcium phosphate	tetracalcium phosphate	phosphoric acidtetracalcium
磷钨酸铯	cesium phosphotungstate	cesium thoxathion sulfonate	cel risilate	phosphorotungstenoate caesium
磷脂酶A	phospholipase A	phospholipase A	phospholipase A	phosphatidaseA
磷酸氢盐	dihydrogen phosphate	dihydrogen phosphate	dihydrogen phosphate	ate hydrogen phosphate
磷酸氯喹	chloroquine phosphate	chloroquine phosphate	chloroquine phosphate
磷酸哌喹	piperaquine phosphate	piperaquine phosphate	piperaquine phosphate
磷酸镁铵	magnesium ammonium phosphate	magnesium ammonium phosphate	magnesium ammonium phosphate	ammonium magnesium phosphate
磷酸激酶	creatine phosphokinase	creatine kinase	phosphatidase	phosphokinase
磷酸单酯	phosphate monoester	phosphate monoester	phosphate monoester	mono phosphate
邻氯氯苄	o-chlorobenzyl chloride	o-chlorobenzyl chloride	o-chlorobenzyl chloride	o-chlorochlorobenzyl
邻氯苯酚	o-chlorophenol	o-chlorophenol	o-chlorophenol	o-chlorophenol
邻甲苯腈	o-tolunitrile	o-tolunitrile	o-chloropyrrole	o-toluenenitrile
邻甲苯酚	o-methylphenol	o-tryptophanol	o-cresol	o-cresol
邻二苯酚	o-diphenol	o-diphenol	o-chloropropene	o-diphenol
邻二甲苯	o-xylene	o-xylene	O-Citronepin	o-xylene
邻二氯苄	o-dichloromethylbenzene	o-dichloromethylbenzene	o-dichlorobenzyl	o-dichlorobenzyl
邻硝基酚	o-nitrophenol	o-nitrophenol	o-nitrophenol	o-nitrool
邻青霉素	cloxacillin	cloxacillin	cloxacillin	o-penicillin
磷钙铝石	woodhouseite	woodhite	hipsulfatise
磷苯妥英	fosphenytoin	fosphenytoin	phosphortide
林伍德石	Ringwoodite	Ringwoodite	Ringrenia yline
淋巴毒素	lymphotoxin α	lymox R	lymphotoxin α
两性霉素	amphotericin B	amphotericin B	amphotericin B	amphotericin
链脲酶素	streptozotocin	streptozotocin	streptozotocin
链脲霉素	streptozotocin	streptozotocin	streptozotocin
亮绿SF	light green SF	light green SF	liengine
亮丙瑞林	leuprolide	leuprolide	leuprolide
连翘脂素	phillygenin	phillygenin	phillygenin
雷可必利	raclopride	raclotridel	raclobipent
雷美替胺	ramelteon	ramelteon	ramelizolin
雷米普利	ramipril	ramipril	ramipril
利洛司酮	lilopristone	lilopristone	lilopristone
利匹韦林	rilpivirine	rilpivirine	rilpivirine
利奈唑酮	linezolid	linezolid	linezolid
利奈唑烷	linezolid	linezolid	linezolid
利拉萘酯	liranaftate	liranaftate	lirasamicin
利奥西呱	riociguat	riociguat	riociglaveron
利多卡因	lidocaine	lidocaine	lidocaine	lidocaine
力可拉敏	lycoramine	lycoraline	lycoramine
力奈唑烷	linezolid	linezolid	linezolid
老鹤草素	geraniin	geraniin	geraniin
酪蛋白酶	caseinase	caseinase	caseinase	caseinase
雷贝拉唑	Rabeprazole	Rabeprazole	razipradin
乐脉颗粒	Lemai granule	Lemtiglin	veruamycin
雷酚内酯	triptophenolide	triptophenolide	triptophyhlloside	fulminollactone
兰地洛尔	landiolol	landiolol	landiolol
蓝辉铜矿	digenite	digenite	dicrose
拉莫三嗪	lamotrigine	lamotrigine	lamotrigine
拉西地平	lacidipine	lacidipine	lacidipine
来氟米特	leflunomide	leflunizide	lefopropene
拉法替尼	tofacitinib	tofacitinib	torafilidol
拉夫米定	lamivudine	lamivudine	larifortine
喹奴普丁	quinupristin	quinupristin	quinupristin
奎奴普丁	quinupristin	quinupristin	quinupristin
喹那普利	quinapril	quinapril	quinaprilat
克伦普罗	clenproperol	clenproperol	clenproperol
空腹C肽	proinsulin C-peptide, fasting	proinsulin C-peptide, factor 3	procantal parathor, total
苦杏仁苷	amygdalin	amygdalin	amygdalin	amygdalin
苦木碱丁	4,5-dimethoxy-canthin-one	4,5,7-tidine	berancide
苦瓜蛋白	momordicin	momordicin	momordicin
苦橙油醇	nerolidol	nerolidol	nerolidol
柯伊利素	chrysoeriol	chrysoeriol	cerent
抗性淀粉	starch, resistant	starch, rasic	starch, resistant
糠基硫醇	2-furfurylthiol	2-furfurylthiol	furfurylmethyl ether	furfuryl mercaptan
可溶性砷	soluble arsenic	soluble arsenic	soluble arsenic
克雷霉素	clindamycin	clindamycin	clindamycin
可溶性糖	soluble sugar	ellyl sulfate	soluble sugar
卡前列素	carboprost	carboprost	carboprost
卡替洛尔	carteolol	carteolol	carbitole
卡格列净	canagliflozin	canagliflozin	canagli natrium
卡博替尼	cabozantinib	cabozantinib	carbazumartin
卡巴胆碱	carbachol	carbachol	carbachol
均苯三酚	m-trihydroxybenzene	m-trihydroxybenzenesulfone	m-bimethylpyrazine
均苯三酸	1,3,5-benzenetricarboxylic acid	1,3,5-benzenetricarboxylic acid	1,3,5-benzenetricarboxylic acid
聚肌苷酸	polyinosinic acid	polyinosinic acid	polyinosinic acid	polycarnineic acid
聚合铝铁	Aluminum iron chloride hydroxide	lourmenite Nichol	polyaluminum alloy	polyaluminiumiron
聚磷酸钙	calcium polyphosphate	calcium polyphosphate	calcium potassium	calcium polyphosphate
聚联苯胺	polybenzidine	polybenzindolide	polybenzidine	polybianiline
聚磷酸酯	polyphosphate ester	polyphosphate ester	polyphosphate ester	polyphosphate
聚普瑞锌	polaprezinc	polaprezil	polypropicone
聚硼氮烷	polyborazine	polyborazine	polyborazine	polyboronazane
聚醚醚酮	polyetheretherketone	polyetheretherketone	polyetheretherketone	poly ether etherone
聚乙烯蜡	ethene, homopolymer	ethene, homopolymer	polyvinyl alcohol
聚酯亚胺	polyester-imide	polyester-imide	polyethyleneimine	poly ester imine
聚乙二醇	polyethylene glycol	polyethylene glycol	polyesterol	polyylglycol
聚酰亚胺	polyimide	polyimide	polysilane	polyimide
井岗霉素	jinggangmycin	jinggangmycin	jinggangmycin
精喹禾灵	quizalofop-P-ethyl	quizalofop-P-ethyl	quizalofop-P-ethyl
桔梗皂苷	platycodin	platycodin	platycodin
聚苯硫醚	polyphenylene sulfide	polyphosphate dium sulfide	polybutane	polyphenylsulfide
聚丙酸钠	sodium polyacrylate	sodium polyacrylate	sodium polyacrylate	sodium polypropanoate
聚苯乙烯	polystyrene	polystyrene	polyacrylic acid	polystyrene
聚硅酸铝	polysilicate aluminium	polysilicate aluminium	polysilicate aluminium	polysiliconoate aluminium
聚甘露糖	mannan	mannan	mannan	polymannitose
腈嘧菌酯	azoxystrobin	azoxystrobin	azoxystrobin
腈水合酶	nitrile hydratase	nitrile hydratase	nitrilase	nitrilehydratease
腈水解酶	nitrilase	nitrilase	nitrilase	nitrilehydrolase
晶质铀矿	uranatemnite	uranatemnite	spancloptin
金圣草素	chrysoreiol	chrysoreiol	chrysorelin
金雀黄素	genistein	genistein	genistein
金合欢醛	farnesal	farnesal	farnesal	acaciaal
金橙II	orange II	orange II	oncopalaginase B
降钙素原	procalcitonin	procalcitonin	pluceranibin
箭藿苷A	sagittatoside A	sagittatoside A	sagittatoside A
交换性钙	calcium, exchangeable	calcium, exchangeable	calcium, available
交沙霉素	josamycin	josamycin	losamalopratosin
角叉菜胶	carrageenan	carrageenan	carrageenan
焦糖色素	caramel	caramel	caramel
焦锑酸钠	sodium pyroantimonate	sodium pyroantimonate	sodium pyroantimonate
焦乌头碱	pyraconitine	pyraconitine	pyraceloxac
焦磷酸钙	calcium pyrophosphate	calcium pyrophosphate	calcium pyrophosphate
焦磷酸钾	potassium pyrophosphate	potassium pyrophosphate	potassium pyrophosphate
焦磷酸钠	sodium pyrophosphate	sodium pyrophosphate	sodium pyrophosphate
胶原酶V	collagenase V	collagenase V	collagenase V	collagenaseV
焦磷酸铁	Ferric Pyrophosphate	Ferric Pyrophosphate	phosphorus percarboxate
焦磷酸盐	pyrophosphate	pyrophosphate	pyrophosphoric acid
焦硫酸钾	potassium pyrosulfate	potassium pyrosulfate	potassium aminotransferase
间伞花烃	m-cymene	m-cymene	m-cymene
间甲苯酚	m-cresol	m-cresol	m-cresol	m-cresol
间二氟苯	m-difluorobenzene	m-difluorobenzene	m-difluorobenzene	m-difluorinebenzene
碱性桃红	basic pink	basic pink	basic phospholic wrotiglutin
碱木质素	lignin, alkali	lignin, alkali	alkaline lignin
甲状腺素	thyroxine	thyroxine	thyroxine	thyroxine
甲氧嘧啶	trimethoprim	trimethoprim	trimethoprim	carbo oxygenpyrimidine
假木贼碱	anabasine	anabasine	anabase
甲位蒎烯	α-pinene	α-pinene	α-pinene
甲基硒酸	Methylseleninic acid	Melvenic acid	Methylzincurinite	methyl seleniumic acid
甲基萘醌	menaquinone	menaquinone	menaquinone	methylnaphthalenequinone
甲基糠醛	methyl furfural	methyl furfural	methyl furfural	methylfuroal
甲壳素酶	Chitinase	chitinase	hydrocalcium chlomix
[truncated: 5,442 more rows]
