# Supplementary material for: Neural machine translation of chemical nomenclature between English and Chinese
Source: J Cheminform. 2020 Aug 31;12:50. doi: 10.1186/s13321-020-00457-0 (PMC7460765; doi:10.1186/s13321-020-00457-0)
Supplement: Supplementary file 5 — Additional file 5: Manual spot check and result data set. [file 13321_2020_457_MOESM5_ESM.xlsx]

## Sheet: CNN_en2ch
Source Name	Translated Name	Check
adprin	阿德呋啉
pyrite	硫铁矿
obtusin	黄决明素	Invalid
squalane	角鲨烷
tolmetin	托美丁
myrtenal	桃金娘烯醛
bismutite	泡铋矿
gelsemine	钩吻素甲
9-decenal	9-癸烯醛
4-nonenal	4-壬烯醛
diagnosis	诊断
δ-guaiene	δ-愈创木烯
β-catenin	β-连环素
decitabine	地西他滨
ascaridole	驱蛔素
oncostatin	制瘤素
α-amanitin	α-鹅膏毒肽
α-cadinene	α-杜松烯
scopoletin	东莨菪内酯
zeaxanthin	玉米黄素
octanethiol	辛硫醇
propranolol	普萘洛尔
compound Ia	化合物Ia
cis-carveol	顺-香芹醇
compound B1	化合物B1
d-δ-cadinene	d-δ-杜松油烯
D-malic acid	D-苹果酸
compound 11f	化合物11f
methacriphos	虫螨畏
(+)-nootkatone	(+)-香柏酮
capreomycin IB	卷曲霉素IB
cis-rose oxide	顺式玫瑰醚
cobalt sulfate	硫酸钴
preskimmianine	前茵芋碱
(Z)-ligustilide	(Z)-藁本内酯
benz[ghi]pyrene	苯并[ghi]芘
kallidinogenase	血管蛋录蛋白酶激酶	Invalid
copper hemioxide	一氧化二铜
poly-L-ornithine	L-多聚鸟氨酸
myrtenyl acetate	乙酸马甾酸	Invalid
ribonucleic acid	核糖核酸
ammonium adipate	己二酸铵
n-propyl bromide	溴代正丙烷
polyethylenimine	聚乙烯亚胺
(Z)-3-hexadecene	(Z)-3-十六碳烯
Huangkui capsule	黄葵胶囊
potassium sulfate	硫酸钾
α-ketoisocaproate	α-酮异烟酸	Invalid
calcium carbonate	轻质碳酸钙	Invalid
methacrylonitrile	甲基丙烯腈
cinepazide maleate	马来酸桂哌齐特
Z-2-octadecen-1-ol	Z-2-十八烯-1-醇
2,4-diaminoanisole	2,4-二氨基苯甲醚
(-)-syringaresinol	(-)-丁香脂素
(S)-(+)-2-pentanol	(S)-(+)-2-戊醇
methylcyclohexanol	甲基环己醇
3-phenyl-2-butanone	3-苯基-2-丁酮
aluminum phosphorus	铝磷
3,8-dimethyl-decane	3,8-二甲基-癸烷
2,2-dimethyl decane	2,2-二甲基癸烷
thioacetic anhydride	硫代乙酸酐
phenyl chloroformate	氯甲酸苯酯
phenylethanolamine A	苯乙醇胺A
1,1,1-trifluoroethane	1,1,1-三氟乙烷
4-carboxybenzaldehyde	4-羧基苯甲醛
tertbutyl perbenzoate	过苯甲酸叔丁酯
propane, 2,2-diethoxy-	2,2-二乙氧基丙烷
prazosin hydrochloride	盐酸哌唑嗪
α-methylcinnamaldehyde	α-甲基肉桂醛
(2Z)-2-phenyl-2-butenal	(2Z)-2-苯基-2-丁烯醛
2-phenylethyl butanoate	丁酸-2-苯乙酯
articaine hydrochloride	盐酸阿替卡因
acylhomoserine lactonase	酰基高丝氨酸内酯酶
(1-pentylheptyl)-benzene	(1-戊基庚基)-苯
2-butyl-3-methylpyrazine	2-丁基-3-甲基吡嗪
N,N-Didesmethylsibutramine	N,N-脱甲基比布佐宁	Invalid
betamethasone dipropionate	倍他米松	Invalid
ammonium tetraethylchloride	四乙基氯化铵
sulfachlorpyridazine sodium	磺胺氯达嗪钠
folypolyglutamate synthetase	叶酰聚谷氨酸合成酶
triose-phosphate isomerase 1	磷酸丙糖异构酶1
datura stramonium agglutinin	曼陀罗凝集素
alginate-polylysine-alginate	海藻酸钠-多聚赖氨酸-海藻酸钠
4-methyl-4-vinylbutyrolactone	4-甲基-4-乙烯基丁内酯
α-calcium sulphate hemihydrate	α-半水硫酸钙
thyroid transcription factor-1	甲状腺素激剂-1	Invalid
linoleic acid, isopropyl ester	亚麻油酸异丙酯
2,4-di-tert-butyl-6-nitrophenol	2,4-二叔丁基-6-硝基苯酚
2-hydroxy-3-methylbutanoic acid	2-羟基-3-甲基丁酸
Serine hydroxymethyltransferase	丝氨酸羟甲基转移酶
metronidazole disodium phosphate	甲硝唑磷酸二钠
acetic acid-1-methylpropyl ester	乙酸-1-甲基丙酯
Disodium phosphate dodecahydrate	十二水磷酸二钠
1,4-dihydro-1,4-methanonaphthalene	1,4-二氢-1,4-甲醇	Invalid
1-butanol, 3-methyl-, propanoic acid	丙酸-3-甲基丁酯
1,2-dimethoxy-4-(2-propenyl)-benzene	1,2-二甲氧基-4-(2-丙烯基)-苯
1,6-dimethyl-4-(1-carboethyl)-naphthalene	1,6-二甲基-4-(1-甲乙基)-萘
(S)-α,α,4-trimethyl-3-cyclohexen-1-methanol	(S)-α,α,4-三甲基-3-环己烯-1-甲醇
6,6-dimethylbicyclo[3.1.1]hept-2-ene-2-methanol	6,6-二甲基二环[3.1.1]庚-2-烯-2-甲醇
1-methyl-1-vinyl-2,4-di(methylvinyl)cyclohexane	1-甲基-1-乙烯基-2,4-二甲基--乙烯基)环氧环己烷	Invalid

## Sheet: CNN_ch2en
Source Name	Translated Name	Check
阿魏酸	ferulic acid
斑蝥素	cantharidin
儿茶酸	catechin acid
二乙醚	ethyl ether
辅酶A	coenzyme A
甲乙醚	etherethyl ether	Invalid
磷酰氯	phosphorus 1-ethyl-	Invalid
十一酮	undecanone
五氟苯	pentafluorobenzene
亚硝氮	nitrite nitrogen
组氨酸	histidine
亚硫酸镁	magnesium sulfite
微生物氮	microbial nitrogen
水合氯醛	chloral hydrate
三聚氰酸	cyanuric acid
氢氧化铵	ammonium hydroxide
氢氧化锂	lithium hydroxide
4-辛醇	4-octanol
1-壬醇	1-nonanol
呋喃甲酸	furoic acid
二氧化硫	styrene di	Invalid
二硫化物	bisulfide
丙烯酸酯	acrylate
苯酰磺胺	sulfabenzamide
TWIP钢	Steel, TWIP
雌酮硫酸钠	sodium ethylenucle	Invalid
对硝基苯胺	p-nitroaniline
二十六碳烯	hexacosene
二苯并噻吩	dibenzothiophene
钙蛋白酶3	calpain 3
甲磺酸甲酯	methyl methanesulfonate
甲基环庚醇	methylcycloheptanol
丽春红2R	ponceau 2R
氯甲基甲醚	chloromethylmethyl ether
六氟磷酸钠	sodium fluorophosphate
羟基香草醛	hydroxy vaillin
三氧化二锑	antimony trioxide
十八酸乙酯	ethyl octadecanoate
十六烷基醇	1-Hexadecanol
盐酸吗啉胍	moroxydine hydrochloride
异丙基乙醚	isopropylethyl ether
乙酰硝酸酯	lactate methyl ester	Invalid
中间体2c	Compound 2c 2	Invalid
香茅基丙酸酯	citronellylpropanoate
顺-橙花叔醇	cis-nerolidol
葎草烯氧化物	humulene oxide
甲基三氧化铼	methyltrioxorhin	Invalid
2-乙基呋喃	2-ethyl furan
(+)-樟脑	(+)-camphor
氟硅丙烯酸酯	soluprolic acid	Invalid
n-乙基咔唑	N-ethylcarbazole
L山梨糖脱氢酶	L-sorbose dehydrogenase
丁烯二酸二甲酯	dimethyl butenedioate
二十八烷酸甲酯	octacosanoic acid, methyl ester
二水合草酸亚铁	ferrous oxalate dihydrate
2，3-戊二酮	2,3-pentanedione
2-己酰基呋喃	2-hexanoylfuran
3-羟基-丁醛	3-hydroxylucarbolardehydride	Invalid
4-磷酸赤藓糖	4-phosphoric aciderythroose
氯甲酰乙酸乙酯	ethyl chlorofolyate	Invalid
双丁酸环腺苷酸	dibutyryl cyclic adenosine monophosphate
十六碳三烯酸甲酯	methyl hexadecatrienoate
磷酸丙酮酸水合酶	phosphopyruglucarb hydratase	Invalid
甲基烯丙基三硫醚	methylallyltrisulfide
5-己烯-1-醇	5-hexen-1-ol
3-三氟甲基苯胺	3-trifluoromethylaniline
1,6-磷酸果糖	fructose-1,6-phosphate factor	Invalid
2,3-二氯吡啶	2,3-dichloropyridine
反式-2-戊烯醇	trans-2-pentenol
二甲氧基对苯二酚	dimethoxy benzene	Invalid
N-叔丁氧羰基哌嗪	N-tert-butyloxycholene piperazine	Invalid
5-甲基-2-庚烯	5-methyl-2-heptene
2,2-二甲基庚烷	2,2-dimethyl heptane
1,8-萘二甲酸酐	1,8-naphthalic anhydride
4-溴邻苯二甲酸酐	4-bromophthalic anhydride
邻苯二甲酸异丁基辛酯	isobutyloctyl phthalate
3-甲基-1-环己烯	3-methyl-1-cyclohexene
苯基聚二硫丙烷磺酸钠	phenyl polydipropyl sulfonate
α-1,6-葡聚糖酶	α-1,6-dextranase
9-甲基-2-十一烯	9-methyl-2-undecene
1，5-庚二烯-4-酮	1,5-heptadien-4-one
12-甲基十四烷酸甲酯	methyl 12-methylmyristate
十二烷酸-3-甲基丁酯	dodecanate-aldehyde 3-methylbutyl ester	Invalid
异戊酰基螺旋霉素III	isovalerylspiramycin III
2,4'-异亚丙基二苯酚	2,4'-isopropyldiphenol	Invalid
(E)-3-辛烯-2-酮	(E)-3-octen-2-one
1,2,3-三甲基环戊烷	1,2,3-trimethylcyclopentane
8-己基-8-戊基十六烷	8-hexyl-8-pentyl cetane
N,N'-亚甲双丙烯酰胺	N,N'-methylene-bis-acrylamide
(+)-表-双环倍半水芹烯	(+)-epi-bicyclosesquiphellandrene
2,3,4-三甲氧基苯乙酮	2,3,4-trimethoxyacetophenone
3,4,8-三甲基-2-壬烯醛	3,4,8-trimethyl-2-nonenal
4,5,9,10-脱氢异长叶烯	4,5,9,10-dehydro-isolongifolene
5-甲基-2-苯基-2-己烯醛	5-methyl-2-phenyl-2-hexenal
槲皮素-3-O-α-L-鼠李糖苷	quercetin-3-O-α-L-rhamnoside
3-(1-甲基丁氧基)-2-丁醇	3-(1-methylbutoxy)-2-butanol
3-乙烯基-1,2-二硫-5-乙烯环	3-ethenyl-1,2-dithiane-1,2-dione	Invalid
3-亚丁基-1(3H)-异苯并呋喃酮	3-butylidene-1(3H)-isobenzofuranone, 3-butylidene	Invalid
1,3,3-三甲基双环[2.2.1]-庚-2-醇	1,3,3-trimethyl-bicyclo[2,2,1]heptan-2-ol
4,6,6-三甲基二环[3.1.1]庚-3-烯-2-酮	4,6,6-trimethylbicyclo[3.1.1]hept-3-en-2-one

## Sheet: LSTM_en2ch
Source Name	Translated Name	Check
inhibin	抑制素
gibbsite	三水铝石
fluorene	芴
pluronic	普朗尼克
bismutite	-铋矿	Invalid
tridecane	十三烷
L-alanine	L-丙氨酸
closantel	氯氰碘柳胺钠
inhibin-A	抑制素-A
willemite	硅锌矿
pazopanib	帕唑帕尼
Enalapril	依那普利
4-propylol	4-丙基酚
oplopanone	刺参酮
acetone-d6	氘代丙酮
vorinostat	伏立诺他
dichlorvos	敌敌畏
periocline	克罗胺	Invalid
pyridazine	哒嗪
verbascose	毛蕊花糖
compound 3k	化合物3k
dynorphin A	胺a	Invalid
compound 3p	化合物3p
compound 9e	化合物9e
β-selinenol	β-蛇床烯醇
(-)-borneol	(-)-冰片
kainic acid	海人酸
2-nonadecane	2-十九酮
Zwittermicin	双效菌素
vanilla acid	香子兰酸
thalifendine	噻利物乙酮	Invalid
thiodiglycol	硫二甘醇
3-nonen-2-one	3-壬烯-2-酮
cyhalodiamide	氯氟氰虫酰胺
3-octadecanal	3-十八烯
(-)spathulenol	(-)斯巴醇
2-hexenic acid	2-己烯酸
tormentic acid	合成酸	Invalid
2-pentyl furan	2-戊基呋喃
nickel nitrate	硝酸镍
Gamma-selinene	gamma-芹子烯
methyl vanillin	甲基香兰素
cupric arsenite	亚砷酸铜
barium fluoride	氟化钡
atractyloside A	苍术苷A
xylose isomerase	木糖异构酶
oxygenase, mono-	单加氧酶
4-chlorom-cresol	4-氯间甲酚
2-picolinic acid	2-甲酸吡啶
bismuth tungstate	钨酸铋
phosphodiesterase	磷酸二酯酶
ytterbium acetate	醋酸钇
methylacrylic acid	异丁烯酸
tetraiodothyronine	四碘甲腺原氨酸
19-nortestosterone	19-去甲睾酮
pentadecenoic acid	十五烯酸
manganese silicate	硅酸锰
diniobium trioxide	三氧化二铌
1,3-dimethylpyrene	1,3-二甲基苯	Invalid
trans-β-damascenone	反式-β-大马酮
triptorelin acetate	醋酸曲普瑞林
methyl thiobutyrate	硫代丁酸甲酯
dihydroporphinedione	二氢卟吩二酮
2-nitrochlorobenzene	2-硝基氯苯
endo-β-1,3-glucanase	内切&beta-1，3-葡聚糖酶
4-penten-1-yl acetate	4-戊烯-1-乙酸酯
cis 3-hyxenyl acetate	顺-乙酸-3-己烯酯
2-hydroxybenzoic acid	2-羟苯甲酸
2,3,5-trimethyl phenol	2,3,5-三甲酚
methyl 7-octadecenoate	7-十八碳烯酸甲酯
trimethylene carbonate	三亚甲基碳酸酯
2-pentylcyclopentanone	2-戊基环戊酮
3,7-dimethyl-3-octanol	3,7-二甲基-3-辛醇
2-chloro-6-nitrotoluene	2-氯-6-硝基甲苯
indeno[1,2,3-c,d]pyrene	茚并[1,2,3-cd]芘	Invalid
trans-2-methyl-2-pentene	反-2-甲基-2-戊烯
ethyl-2-hydroxy-benzoate	2-羟基-苯甲酸乙酯
bibenzene(a,h)oanthracene	二苯(a,h)并蒽
ditertbutylp-methylphenol	二叔丁基对甲基苯酚
cyclin-dependent kinase 1	细胞周期素依赖性激酶2	Invalid
2,6-di-tert-butylpyridine	2,6-二叔丁基吡啶
3-methoxyphenylacetic acid	3-甲氧基苯乙酸
penicillin G potassium salt	青霉素G钾
2,5-dimethyl-2,5-hexanediol	2,5-二甲基-2,5-己二醇
2-methyl-3-phenylthioindole	2-甲基-3-苯硫基吲哚
konjac glucomannan, oxidized	氧化魔芋葡甘露聚糖
keratinocyte growth factor-2	角质细胞生长因子2
kaempferol-3-O-β-D-glucuronide	山奈酚-3-O-β-D-葡萄糖醛酸苷
dipotassium hydrogen phosphate	磷酸氢二钾
4-tert-butyl cyclohexyl acetate	4-叔丁基环己基乙酸酯
3-methoxy-4-hydroxy-benzoic acid	3-甲氧基-4-羟基-苯甲酸
isopentenyl diphosphate isomerase	IPP异构酶
1,8-dihydroxy-3,7-dimethoxyxanthone	1,8-二羟基-3,7-二甲氧基[口山]酮
5,7,3'-trihydroxy-6,4'-dimethoxyflavone	5,7,3'-三羟基-4'-甲氧基异黄酮	Invalid
3,7,11,15-tetrylmethyl-1-hexadecen-3-ol	3,7,11,15-四甲基-1-十六碳烯-3-醇
N-butyl-N-ethyl-2,2-dimethylpropanamide	N-丁基-N-乙基-2,2-二甲基丙酰胺
2,6,6-trimethyl-2,4-cycloheptadiene-1-one	2,6,6-三甲基-2,4-环庚二烯-1-醇	Invalid
2,6,10-trimethyl-2,6,9,11-dodecyl tetraenal	2，6，10-三甲基-2，6，9，11-十二烷四烯醛
methylcyanidin 3-O-(6-O-p-coumaroyl) glucoside	甲基花青素3-O-(6-O-对香豆酰)葡萄糖苷
1-methyl-4-phenyl-1, 2, 3, 6-tetrahydropyridine	1-甲基-4-苯基-1, 2, 6-四氢吡啶	Invalid

## Sheet: LSTM_ch2en
Source Name	Translated Name	Check
硫磷	phosphorus	Invalid
电石	carbarutetone	Invalid
草酸镁	magnesium oxalate
反植醇	trans-phytol
桂皮醛	cinnamaldehyde
菌毒灭	homochremuron	Invalid
蓝桉醇	globulol
磷酸锑	antimony phosphate
磷酸钇	yttrium phosphate
脑苷脂	cerebroside
蒜糖醇	allitol
银锻苷	tiliroside
唑菌胺酯	pyraclostrobin
硬脂酸酯	stearal oxide	Invalid
亚硝酸盐	nitrate	Invalid
雅槛蓝烯	eremophilene
甜菊糖甙	stevioside
四氟醚唑	tetraflulotol	Invalid
三十烷醇	triacontanol
三水铝石	hipsulfate	Invalid
马杜霉素	maduramicin
利洛司酮	lilopristone
高氯酸根	perchlorate
二氯乙烷	dichloroethane
敌鼠钠盐	diphacil	Invalid
丹诺沙星	danofloxacin
L-茶氨酸	L-theanine
D-奎尼酸	D-quinic acid
a-姜黄烯	a-curcumene
α-水芹烯	α-phellandrene
吡啶二羧酸	diisopyren	Invalid
二巯丙磺钠	sodium dimercaptopropane sulfonate
α-氧化铝	α-aluminum oxide
3-丁烯酸	3-butenoic acid
红花注射液	Hongry ille A	Invalid
京尼平甙酸	geniposidic acid
氯化四乙铵	tetraethylammonium chloride
山茱萸新苷	cornuside
五氯硝基苯	pentachloronitrobenzene
铟锡氧化物	indium tin oxide
正己酸乙烯酯	caproic acid, ethyl ester	Invalid
异戊酸苯甲酯	benzyl isobutyrate	Invalid
盐酸丙卡特罗	procaterol hydrochloride
盐酸西布曲明	sibutramine hydrochloride
维生素B11	vitamin B1	Invalid
间氨基苯磺酸	3-aminobenzenesulfonic acid
过氧化环己酮	cyclohexanone peroxide
化合物1aB	compound 1aB
2-氨基丁烷	2-aminobutane
D-手性肌醇	D-chiro-inositol
5-甲基十三烷	5-methyl-tridecane
α1抗胰蛋白酶	α1-antitrypsin
低聚倍半硅氧烷	oligometic silsesquioxane
对氯苯异氰酸酯	p-chlorobenzenisoctanoic acid	Invalid
1-溴二十二烷	1-bromodocosane
乙基葡萄糖醛酸苷	ethyl glucuronide
硫酸软骨素裂解酶	chondroitin sulfate A	Invalid
3-甲氧基苯乙酸	3-methoxy cinnamal	Invalid
2-甲基间苯二酚	2-methylridinoyl-clopene	Invalid
1-壬烯-3-醇	1-nonen-3-ol
1,3-二氯丙酮	1,3-dichloro-5-nitroamine	Invalid
氟氢可的松醋酸酯	fludrocortisone 21-acetate
大黄素-6-甲醚	physcion-8-O-β-D-glucoside	Invalid
7-十八烯酸甲酯	7-oleic acid, diethyl ester	Invalid
6-甲氧基柚皮素	6-methoxnidazole	Invalid
Polo样激酶1	polo-like deoxychalanoside B	Invalid
E-2-十四二烯醇	E-2-tetradecen-1-ol
二苯并(a,i)芘	dibenzo(a,l)pyrene	Invalid
2,5-二甲基吡啶	2,5-dimethylpyridine
2,6-二甲基-萘	2,6-dimethyl-naphthalene
羟乙基-β-环糊精	hydroxyethyl-β-cyclodextrin
纤溶酶原激活抑制物1	proteinase inhibitor, PAI-1
顺式1,3-二氯丙烯	cis-1,3-dichloropropene
4',7-二羟基黄酮	4',7-dihydroxyflavone
4-苯基-3-吗啉酮	4-phenyl-3-morpholinone
4-氯-3-硝基甲苯	4-chloro-3-nitrotoluene
苯基聚二硫丙烷磺酸钠	phenylpolyphosphate polyureate	Invalid
RhoA/Rho激酶	Rho/Rho kinase	Invalid
4-甲硫基丁基芥子油苷	4-methylthiotol ethylenediamine	Invalid
碱性纤维母细胞生长因子	basic fibroblast growth factor
顺-11-二十碳一烯酸	cis-11-eicosenoic acid
槲皮素-3-O-鼠李糖苷	quercetin-3-O-glucoside	Invalid
2,6,6-三甲基-癸烷	2,6,6-trimethyl-decane
3,3-二甲基-2-丁酮	3,3-dimethyl-2-cyclopentanemutene	Invalid
(Z)-6-辛烯-2-酮	(Z)-6-octen-2-one
1-(3-吡啶基)-乙酮	1-(3-pyrroxy)-2-amino)-phenol	Invalid
1,1,2-三甲基环戊烷	1,1,2-trimethylcyclopentane
丙烯酰氧乙基三甲基氯化铵	acrylonitrile-styrene sulfonate	Invalid
(E,Z)-2,4-己二烯	(E,Z)-2,4-hexadiene
1,4-二甲基环己二羧酸酯	1,4-dimethylcyclopropyl cyclotetradic acid	Invalid
2-硝基-4-甲砜基苯甲酸	2-nitro-4-methyl-benzoic acid	Invalid
细胞色素P450 2C19	cytochrome P 450 2B1	Invalid
3-十二烷基-2,5-呋喃二酮	3-lauryl-2,5-furandione
trans-alpha-香柠檬烯	trans-benzenecarboic acid	Invalid
5-乙基二氢化-2(3)-呋喃酮	2-dehydro-3-methyldocosanil	Invalid
N-甲基-N'-硝基-N-亚硝基胍	N-methyl-N'-nitrogenusine	Invalid
3,4-二甲基-2,4,6-辛三烯	3,4-dimethyl-2,4-cycloheptadiene	Invalid
邻苯二甲酸-6-乙基-3-辛基丁酯	phthalic acid, 3-methyl-, methyl ester	Invalid
顺-7,10,13,16-二十二碳四烯酸	cis-7,10,14-hydroxatroane, 7-methyl-	Invalid
(E)-1-(1-氮杂环庚烷基)-2-甲基-2-戊烯-1-酮	(E)-1-(1-methylethyl)-3-cyclohexen-1-yl)-ethanone	Invalid

## Sheet: Rule_en2ch
Source Name	Translated Name	Check
nitrate	硝酸酯
scopolin	莨菪苷
nicotine	尼古丁
chalcone	查尔酮
2-decenol	2-癸烯醇
n-decanal	n-癸醛
hexestrol	六雌醇	Invalid
troxerutin	维生素P4
protease B	蛋白酶 B
τ-gurjunene	τ-古芸烯
β-terpinene	β-萜烯
ethanolamine	乙醇胺
butocarboxim	丁碳杂肟	Invalid
permethrin-2	苄氯菊酯-2
rutaecarpine	吴茱萸次碱
stearic acid	硬脂酸
sulfapyridine	2－磺胺吡啶	Invalid
ferrotitanium	铁杂钛	Invalid
beta-carotene	β-叶红素
propionitrile	丙正离子基腈	Invalid
(-)-isoledene	(-)-异喇叭烯
α-cyclodextrin	α-环糊精
β-1,3-D-glucan	β-1,3-D-葡萄烷	Invalid
cadmium iodide	碘化镉
2-pentanethiol	2-戊硫醇
oleanonic acid	齐墩果酸
(E)-2-pentenol	(E)-2-戊烯醇
Cobalt sulfide	硫化钴
alpha.-cubebene	α.-荜澄茄油烯
dextran sulfate	葡聚糖硫酸酯
1-bromododecane	1-溴十二烷
acetylhydrolase	乙酰基水解酶
benz[ghi]pyrene	苯[ghi]芘	Invalid
mercaptoethanol	巯基乙醇
oxacillin sodium	5－甲基－3－苯基－4－异[口恶]唑青霉素钠	Invalid
Nitrogen, atomic	氮, 单原子
magnesium borate	硼酸镁
sodium bisulfate	联硫酸钠	Invalid
2-butenyl-benzene	2-丁烯基-苯
dimethylquinoline	二甲基喹啉
3-isopropylphenol	3-异丙基苯酚
2-ethyl-1-hexenol	2-乙基-1-己烯醇
cytochrome P4501A1	细胞色素 P4501A1
cinnamyl cinnamate	肉桂酸肉桂酯
(-)-syringaresinol	(-)-丁香树脂醇
endosulfan sulfate	硫丹硫酸酯
1,2-benzenedithiol	1,2-苯二硫醇
n-amyl isovalerate	n-戊基异戊酸酯
diethylenetriamine	二乙烯三胺
methylcyclohexanol	甲基环己醇
molybdenum nitride	硝化钼	Invalid
phosphoenolpyruvate	二氧磷基烯醇丙酮酸酯	Invalid
9-methylheptadecane	9-甲基十七烷
2,3-dimethyl butane	2,3-二甲基丁烷
Cast iron, chromium	铁, 铬	Invalid
cyclopentanoic acid	环戊酸
(Z)-sabinenehydrate	(Z)-桧烯水合	Invalid
6-methoxynaringenin	6-甲氧基4',5,7－三羟黄烷酮	Invalid
4-chlorobenzaldehyde	4-氯苯(甲)醛
6,8-epitrioctic acid	6,8-环三八酸	Invalid
6-methyl-5-heptenone	6-甲基-5-庚烯酮
2,4-decadienoic acid	2,4-癸二烯酸
Alanine dehydrogenase	丙氨酸脱氢酶
2,3-dihydrobenzofuran	2,3-二氢苯并呋喃
triacetyl gallic acid	三乙酰基镓酸
isooctyl chloroacetate	氯乙酸异辛酯
2,5-dimethyl-3-hexanol	2,5-二甲基-3-己醇
3-phenylpropionic acid	3-苯基丙酸
1,3,5-trimethylbenzene	1,3,5-三甲基苯
reactive oxygen species	物种反应的氧	Invalid
1-methylethenylpyrazine	1-甲基乙烯基吡嗪
hexyl cinnamic aldehyde	己基肉桂醛
succinate dehydrogenase	琥珀酸酯脱氢酶
3-butenyl isothiocyanate	3-丁烯基异硫氰酸酯
4-pentenyl glucosinolate	4-戊烯基硫代葡萄糖酸盐
stigmasta-7,22-dien-3-ol	豆甾-7,22-二烯-3-醇
N-Acetyl-D-Galactosamine	N-乙酰基-D-半乳糖胺
1,5-dichloroanthraquinone	1,5-二氯蒽并醌
methyltetrahydroquinoline	甲基四氢喹啉
(Z)-14-tetracosenoic acid	(Z)-14-二十四碳烯酸
diisobutyldimethoxysilane	二异丁基二甲氧基硅烷
Cellulase, carboxymethyl-	纤维素酶, 羧基甲基-
methyl 3-hydroxyoctanoate	甲基 3-羟基辛酸酯
magnesium aluminosilicate	铝硅酸镁
isopentene ribosidoadenine	异戊烯核糖酸根氨基嘌呤	Invalid
cerous nitrate hexahydrate	硝酸六水合铈	Invalid
10,13-octadecadienoic acid	10,13-十八碳二烯酸
methylene diphosphonic acid	亚甲基二膦酸
nickel chloride hexahydrate	氯化六水合镍	Invalid
perfluoro-1-pentanesulfonate	全氟-1-戊磺酸酯
insulin-like growth factor 1	胰岛素-类似的增加因子 1	Invalid
2-(1-oxo-propyl)-benzoic acid	2-(1-羰基-丙基)-苯甲酸
bicyclo[4.2.0]octa-1,3,5-triene	二环[4.2.0]辛-1,3,5-三烯
secoisolariciresinol diglucoside	裂异落叶松树脂醇二葡萄糖苷
3-ethenyl-1,2-dithia-5-cyclohexene	3-乙烯基-1,2-二硫杂-5-环己烯
sodium 3,5,6-trichloropyridin-2-ol	3,5,6-三氯吡啶-2-酚钠
sulfanilyl-5-carbo oxygenpyrimidine	磺胺<对氨基苯磺酰>-5-甲氧嘧啶
2,3,7,8-tetrachlorodibenzo-para-dioxine	2,3,7,8-四氯二苯并-对-二噁英
N,N-bis(2-methylpropyl)-3-phenyl-2-propenamide	N,N-二(2-甲基丙基)-3-苯基-2-丙烯酰胺
4-(1-methylethyl)-1-cyclohexen-1-carboxaldehyde	4-(1-甲基乙基)-1-环己烯-1-甲醛

## Sheet: Rule_ch2en
Source Name	Translated Name	Check
钇	yttrium
铀酰	uranoyl
戊酸	pentanoic acid
磷胺	phosphoroamine
氟碳	fluorinecarbon
吩嗪	phenazine
冰片醇	bornyl alcohol
氟化铈	cerium fluoride
戊二酸	pentanedioic acid
乙酸酯	acetate
正丁醚	normal butyl ether
三氯化碳	carbon trichloride
三聚氰酸	tripolycyanic acid	Invalid
萘磺酸盐	naphthalenesulfosalt	Invalid
硫酸肝素	sulfuric acidheparin	Invalid
硫化氢钠	sodium hydrogen sulfide
聚甘露糖	polymannitose	Invalid
金合欢醛	acaciaal	Invalid
庚酸丁酯	butyl heptanoate
茴香霉素	anisemycin	Invalid
二甲基萘	dimethylnaphthalene
二甲己胺	dicarbohexylamine
二氢吡喃	dihydropyran
α-细辛醚	α-asarone
二十八碳醛	octacosal	Invalid
甲基十一烷	methylundecane
邻苯二甲醇	o-benzenedimethanol
氢化泼尼松	prednisolone
乙胺盐酸盐	ethylaminehydrochloride
羧甲基纤维素	carboxymethylcellulose
三水合醋酸钠	sodium trihydrateacetate
邻-异丙基苯	ortho-isopropylbenzene
九水偏硅酸钠	nonaaquametasiliconoate sodium	Invalid
间氨基苯磺酸	m-aminobenzenesulfonic acid
磺基水杨酸钠	sodium sulfosalicyloate
2-乙基噻唑	2-ethylthiazole
1-丁烯基苯	1-butenylbenzene
α-香柠檬烯	α-bergamotene
β-乙酸萘酯	naphthalene β-acetate	Invalid
ε-己内酰胺	ε-caprolactam
r-桉叶油醇	r-eudesmol
α-葡糖苷酶	α-glucosaccharase
9-油酸乙酯	ethyl 9-oleate
Apa I酶	Apa Ienzyme
Pac I酶	Pac Ienzyme
Schiff碱	Schiffalkali	Invalid
氟尿苷二乙酸酯	fluorineuridinediacetate	Invalid
10-十八烯酸	10-octadecenoic acid
1-二十六碳烯	1-hexacosene
2-乙酰基吡啶	2-acetylpyridine
三丁基过氧化氢	tributyl hydroperoxide
顺式甲基丁香酚	cismethyleugenol	Invalid
维生素E醋酸酯	VitaminEacetate	Invalid
细胞色素P450	cytochromeP450
顺-7-十六烯酸	cis-7-hexadecenoic acid
羟基亚乙基二膦酸	hydroxyethylidenediphosphineic acid	Invalid
2-丙炔-1-醇	2-propyn-1-ol
2-甲基己酸甲酯	methyl 2-methylhexanoate
2-乙氧基苯甲酸	2-ethoxybenzoic acid
2,3-庚二烯醛	2,3-heptadienal
1,2-二苯乙烯	1,2-bistyrene
反-β-紫罗兰酮	trans-β-irisone
阿司匹林丁香酚酯	aspirineugenol ester	Invalid
5-乙基-1-壬烯	5-ethyl-1-nonene
z-11-十四烯酸	z-11-tetradecenoic acid
2,4-二烯十一醇	2,4-dienundecol	Invalid
3,5-二甲基联苯	3,5-dimethylbiphenyl
2,6-二叔丁基萘	2,6-ditertbutylnaphthalene
六甲基-环三硅氧烷	hexylmethyl-cyclotrisiliconoxidane
异硫氰酸根合环己烷	isothiocyanatoidocyclohexyl	Invalid
聚(β-羟基丁酸酯)	poly(β-hydroxybutanoate)
2,4-二氯苯乙酰氯	2,4-dichlorophenylacetyl chloride
N-羟基硫代琥珀酰亚胺	N-hydroxythiosuccinylimine	Invalid
1,3-β-D-葡聚糖	1,3-β-D-dextran
(E,E)-2-癸烯醛	(E,E)-2-decenal
4-丙基-3-氨基硫脲	4-propyl-3-aminosulfaurea
聚(偏氟乙烯-三氟乙烯)	poly(metafluorineethene-trifluorineethene)	Invalid
甲氧基乙酸2-十三烷基酯	methoxyacetic acid2-tridecyl ester
4,4'-二氨基二苯基醚	4,4'-diaminodiphenyl ether
2-甲氧基-4-乙基苯酚	2-methoxy-4-ethylphenol
2-甲氧基-5-硝基苯酚	2-methoxy-5-nitrophenol
2-甲基-3-苯基-丙酮	2-methyl-3-phenyl-propanone
对-薄荷-1-烯-4-醇	para-peppermint-1-en-4-ol	Invalid
丙烯酰氧乙基三甲基氯化铵	acryloyl oxygenethyltrimethylchloride ammonium	Invalid
D-葡萄糖酸-1,4-内酯	D-glucosate-1,4-lactone
(+)-表-双环倍半水芹烯	(+)-epi-dicyclosesquiphellandrene
3,4,9-三甲基双金刚烷	3,4,9-trimethyldiadamantane
细胞色素P450 2C19	cytochromeP450 2C19
茚酚[1,2,3-cd]芘	indeneol[1,2,3-cd]pyrene
4,6,8-三甲基-1-壬烯	4,6,8-trimethyl-1-nonene
4-羟基-3-甲氧基-苯甲酸	4-hydroxy-3-methoxy-benzoic acid
4-羟基-4-甲基-2-戊酮	4-hydroxy-4-methyl-2-pentanone
5,7,8-三甲基二氢香豆素	5,7,8-trimethyldihydrocoumarin
6-叔丁基-2,4-二甲基酚	6-tertbutyl-2,4-dimethylol	Invalid
2,3,5-三甲基-6-丁基吡嗪	2,3,5-trimethyl-6-butylpyrazine
3-(4-甲基-3-戊烯基)-呋喃	3-(4-methyl-3-pentenyl)-furan
5-丙基-二氢-2(3H)-呋喃酮	5-propyl-dihydro-2(3H)-furanone
3,3,7-三甲基-二环[4.1.0]庚-2-烯	3,3,7-trimethyl-bicyclo[4.1.0]hept-2-ene
(R)-(-)-14-甲基-8-十六碳炔-1-醇	(R)-(-)-14-methyl-8-hexadecyn-1-ol
1-甲基-4-苯基-1, 2, 3, 6-四氢吡啶	1-methyl-4-phenyl-1, 2, 3, 6-tetrahydropyridine
