# Supplementary material for: Neural machine translation of chemical nomenclature between English and Chinese
Source: J Cheminform. 2020 Aug 31;12:50. doi: 10.1186/s13321-020-00457-0 (PMC7460765; doi:10.1186/s13321-020-00457-0)
Supplement: Supplementary file 6 — Additional file 6: Manual check for translation of chemical names using different naming systems. [file 13321_2020_457_MOESM6_ESM.xlsx]

## Sheet: IUPAC
Source Name	Target Name	CNN based	Check	LSTM based	Check	Rule based	Check
丙二烯	propadiene	propadiene		propadimene	Invalid	propadiene
4-庚醇	4-heptanol	4-heptanol		4-heptanol		4-enanthol
苯甲酸己酯	Benzoic acid, hexyl ester	benzoic acid, hexyl ester		butanoic acid, hexyl ester		hexyl benzoate
n-十八烷	n-octadecane	n-octadecane		n-octadecane		n-octadecane
1-溴丁烷	1-bromobutane	1-bromobutane		1-bromobutane		1-bromobutane
1,3-二嗪	1,3-diazine	1,3-diazine		1,3-diazine		1,3-diazine
1,4-苯醌	1,4-benzoquinone	1,4-benzoquinone		1,4-benzoquinone		1,4-benzenequinone	Invalid
7-十八烯酸	7-oleic acid	7-oleic acid		7-oleic acid		7-octadecenoic acid	Invalid
N-乙基己二胺	N-ethyl hexanediamine	N-ethyl hexanediamine		N-ethylhexylamine	Invalid	N-ethylhexyldiamine
p-羟基苯甲酸	p-hydroxybenzoic acid	p-hydroxybenzoic acid		4-hydroxybenzoic acid		p-hydroxybenzoic acid
1,2-己二醇	1,2-hexanediol	1,2-hexanediol		1,2-hexadiene	Invalid	1,2-hexanediol
2,3-苯并蒽	2,3-benzoanthracene	2,3-benzoanthracene		2,3-butanediol	Invalid	2,3-benzoanthracene
3,5-二甲苯酚	3,5-xylenol	3,5-xylenol		3,5-dimethylphenol		3,5-dicresol	Invalid
1,3-甘油二酯	1,3-diacylglycerol	1,3-diacylglycerol		1,3-diacyllinaltone	Invalid	1,3-glycerol diester	Invalid
2,2-二氯丙烷	2,2-dichloropropane	2,2-dichloropropane		2,2-dichloropropane		2,2-dichloropropane
1-溴代正十二烷	1-Bromododecane	1-Bromododecane		1-Bromododecylcyte	Invalid	1-bromo normal dodecane	Invalid
(Z)-4-庚醛	(Z)-4-heptanal	(Z)-4-heptanal		(Z)-4-heptanal		(Z)-4-heptanal
反-2-十一烯醇	trans-2-undecenol	trans-2-undecenol		trans-2-undecenol		trans-2-undecenol
N,N-二氯环己胺	N,N-dichloro-cyclohexylamine	N,N-dichloro-cyclohexylamine		N,N-dichloro-cyclohexylpropanoic acid	Invalid	N,N-dichlorocyclohexylamine	Invalid
6,7-十二烷二酮	6,7-dodecanedione	6,7-dodecanedione		6,7-dodecanedione		6,7-dodecanedione
二苯并[a,i]芘	dibenzo[a,i]pyrene	dibenzo[a,i]pyrene		dibenzo[a,i]pyrene		dibenzo[a,i]pyrene
2,2-二甲基癸烷	2,2-dimethyl decane	2,2-dimethyl decane		2,2-dimethyl decane		2,2-dimethyldecane
顺-1,2-二氯乙烯	cis-1,2-dichloroethene	cis-1,2-dichloroethylene		cis-1,2-dichloroethene		cis-1,2-dichloroethene
4,6-二甲基十一烷	4,6-dimethylundecane	4,6-dimethyl undecane		4,6-dimethylundecane		4,6-dimethylundecane
2,6-叔丁基对甲酚	2,6-Di-tert-butyl-4-methylphenol	2,6-Di-tert-butyl-4-methyl phenol		2,6-Di-tert-butyl-4-methylphenol		2,6-tertbutylp-cresol	Invalid
7,9-二甲基-十六烷	7,9-dimethyl-hexadecane	7,9-dimethyl-hexadecane		7,9-dimethylhexadecane		7,9-dimethyl-hexadecane
苯并环庚-1,3-二烯	benzocycloheptatriene	benzocycloheptatriene	Invalid	benzocycloheptatriene	Invalid	benzocyclohepta-1,3-diene
反式-1,2-二苯乙烯	trans-stilbene	trans-1,2-diphenulene	Invalid	trans-stilbic acid	Invalid	trans-1,2-bistyrene	Invalid
1,1'-联苯-2-酚	1,1'-biphenyl-2-ol	1,1'-biphenyl-2-ol		1,1'-biphenyl-2-octane	Invalid	1,1'-biphenyl-2-ol
噻吩并[2,3-b]噻吩	thieno[2,3-b]thiophene	thieno[2,3-b]thiophene		thieno[2,3-b]thiophene		thieno[2,3-b]thiophene
4-甲基-1,2-苯二酚	4-methyl-1,2-benzenediol	4-methyl-1,2-benzenedichloro-4,2-benzenediol	Invalid	4-methyl-1,3-benzenediol		4-methyl-1,2-benzenediol
3,5-二甲基-1-己烯	3,5-dimethyl-1-hexene	3,5-dimethyl-1-hexene		3,5-dimethyl-1-cyclohexene	Invalid	3,5-dimethyl-1-hexene
1,1,1-三氯-2-丙酮	1,1,1-Triehloropropanone	1,1,1-Triehloropropanone	Invalid	1,1,1-trichloroethane	Invalid	1,1,1-trichloro-2-propanone
1-乙基-3,5-二甲基苯	1-ethyl-3,5-dimethylbenzene	1-ethyl-3,5-dimethylbenzene		1-ethyl-3,5-dimethylbenzene		1-ethyl-3,5-dimethylbenzene
3-甲基2,3-(2H)呋喃	3-methyl-2,3-(2H)furan	3-methyl-2,3-(2H)furan		3-methyl-2,3-cyclohexadiene	Invalid	3-methyl2,3-(2H)furan
2,6-辛二烯-4,5-二醇	2,6-octadiene-4,5-diol	2,6-octadiene-4,5-diol		2,6-octadiene-4,5-diol		2,6-octadiene-4,5-diol
3,5,5-三甲基-2-己烯	3,5,5-trimethyl-2-hexene	3,5,5-trimethyl-2-hexene		3,5,5-trimethyl-2-cyclohexene	Invalid	3,5,5-trimethyl-2-hexene
(Z,E)-1,3,6-辛三烯	(Z,E)-1,3,6-octatriene	(Z,E)-1,3,6-octatriene		(Z,E)-1,3,6-octatriene		(Z,E)-1,3,6-octatriene
1,3-二苯基-1,3-丙二酮	1,3-diphenyl-1,3-propanedione	1,3-diphenyl-1,3-propanedione		1,3-diphenyl-1,3-cyclopentadiene		1,3-diphenyl-1,3-propanedione
2H-吡喃-2,6(3H)-二酮	2H-pyran-2,6(3H)-dione	2H-pyran-2,6(3H)-dione		2H-pyran-2,6-dimethanol	Invalid	2H-pyran-2,6(3H)-dione
2,5-二氯-2,5-二甲基己烷	2,5-dichlorine-2,5-dimethylhexane	2,5-dichloro-2,5-dimethylhexane		2,5-dichloro-2,3-dihydrothiaphenylnone	Invalid	2,5-dichloro-2,5-dimethylhexane
5-烯丙基-1,2,3-三甲氧基苯	5-allyl-1,2,3-trimethyoxy benzene	5-allyl-1,2,3-trimethyoxy benzene		5-allyl-1,2,3-trimethyoxy benzene		5-allyl-1,2,3-trimethoxybenzene	Invalid
1,3,5-三嗪-2,4,6-三胺	1,3,5-triazine-2,4,6-triamine	1,3,5-triazine-2,4,6-triamine		1,3,5-triazine-2,4,6-triamine		1,3,5-triazine-2,4,6-triamine
(E,E)-3,5-辛二烯-2-酮	(E,E)-3,5-octadien-2-one	(E,E)-3,5-octadiene-2-one		(E,E)-3,5-octadien-2-one		(E,E)-3,5-octadien-2-one
2,3-二甲基-2,3-二苯基丁烷	2,3-dimethyl-2,3-diphenylbutane	2,3-dimethyl-2,3-diphenylbutane		2,3-dimethyl-2,3-butanetriacrylic acid	Invalid	2,3-dimethyl-2,3-diphenylbutane
2,5-二甲氧基-2,5-二氢呋喃	2,5-dimethoxy-2,5-dihydrofuran	2,5-dimethoxy-2,5-dihydrofuran		2,5-dimethyl-5-hydroxychromene	Invalid	2,5-dimethoxy-2,5-dihydrofuran
2,4-二甲基-3-环己烯-1-甲醇	2,4-dimethyl-3-cyclohexene-1-methanol	2,4-dimethyl-3-cyclohexene-1-methanol		2,4-dimethyl-3-cyclohexene-1-cyclohexene	Invalid	2,4-dimethyl-3-cyclohexene-1-methanol
2,2,4-三甲基-3-戊烯-1-醇	2,2,4-trimethyl-3-penten-1-ol	2,2,4-trimethyl-3-penten-1-ol		2,2,4-trimethyl-3-penten-2-ol		2,2,4-trimethyl-3-penten-1-ol
(Z,Z)-9,12-二烯十八酸甲酯	(Z,Z)-9,12-octadecadienoic acid,methyl ester	(Z,Z)-9,12-octadecadienoic acid,methyl ester		(Z,Z)-9,12-octadecadienoic acid,methyl ester		methyl (Z,Z)-9,12-dienoctadecoate	Invalid
E-3,7-二甲基-2,6-辛二烯醛	E-3,7-dimethyl-2,6-octadienal	E-3,7-dimethyl-2,6-octadienal		E-3,7-dimethyl-2,6-octadienal		E-3,7-dimethyl-2,6-octadienal

## Sheet: CAS
Source Name	Target Name	CNN based	Check	LSTM based	Check	Rule based	Check
氯硅烷	silane, chloro-	silane, chloro-		silane, chloro-		chlorosilane
五氟苯甲酸	benzoic acid, pentafluoro-	benzoic acid, pentafluoro-		perfluorobenzaldehyde	Invalid	pentafluorinebenzoic acid	Invalid
乙缩醛二乙醇	ethane, 1,1-diethoxy-	ethane, 1,1-diethoxy-		ethane, 1,1-diethoxy-		ethylacetaldiethanol	Invalid
乙烯基溴化镁	magnesium, bromoethenyl-	magnesium, bromoethenyl		magnesium ethylacetylate	Invalid	magnesium ethenylbromide
三甲基溴硅烷	silane, bromotrimethyl-	silane riside	Invalid	trimethyl isopropyl disulfide	Invalid	trimethylbromosilane
2-溴十八醛	octadecanal, 2-bromo-	octadecanal, 2-bromo-		octadecanal, 2-methyl-	Invalid	2-bromooctadecal	Invalid
1-碘十六烷	hexadecane, 1-iodo-	hexadecane, 1-iodo-		hexadecane, 1-iodo-		1-iodohexadecane
1-丁烯基苯	benzene, 1-butenyl-	benzene, 1-butenyl-		benzene, 1-butenyl-		1-butenylbenzene
1-甲基萘烷	naphthalene, 1-methyl-	1-methylnaphthaleneane	Invalid	1-methylnaphthalene		1-methylnaphthaleneane	Invalid
N-苯基萘胺	1-naphthalenamine, N-phenyl-	1-naphthalenamine, N-phenyl-		1-naphthalenediphenol	Invalid	N-phenylnaphthaleneamine
6-甲基庚烯酮	5-hepten-2-one, 6-methyl-	5-hepten-2-one, 6-α,x-pono	Invalid	6-hexen-1-ol	Invalid	6-methylheptenone
二甲基三硫化物	trisulfide, dimethyl-	trisulfide, dimethyl-		trisulfide, dimethyl		dimethyltrisulfide
(E)-癸烯醛	2-decenal, (E)-	2-decenal, (E)-		2-decenal, (E)-		(E)-decenal
1-氯二十七烷	heptacosane, 1-chloro-	heptacosane, 1-chloro-		heptacosane, 1-chloro-		1-chloroheptacosane	Invalid
2-甲基-己酸	hexanoic acid, 2-methyl-	hexanoic acid, 2-methyl-		hexanoic acid, 2-methyl-		2-methyl-hexanoic acid
甲基氧基苯基肟	Oxime-,methoxy-phenyl-	cotilone hexanoxium	Invalid	methoxy phenyldinitrolethane	Invalid	methyloxyphenyloxime	Invalid
十七基-环氧乙烷	oxirane, heptadecyl-	oxirane, heptadecyl-		oxirane, heptadecyl-		heptadecyl-epoxyethane
2-乙基-环戊酮	cyclopentanone,2-ethyl-	2-ethyl-cyclopentanone		2-ethyl-cyclopentanone		2-ethyl-cyclopentanone
9-己基-十七烷	Heptadecane,9-hexyl-	Heptadecane,9-hexyl-		9-hydroxy-2-butanol	Invalid	9-hexyl-heptadecane
2,2-二甲基庚烷	heptane, 2,2-dimethyl-	2,2-dimethyl heptane		2,2-dimethylheptane		2,2-dimethylheptane
3,4-二甲基庚烷	heptane, 3,4-dimethyl-	heptane, 3,4-dimethyl-		3,4-dimethylheptane		3,4-dimethylheptane
3,3-二甲基环己醇	cyclohexanol, 3,3-dimethyl-	cyclohexanol, 3,3-dimethyl-		cyclohexanol, 3,3-dimethyl-		3,3-dimethylcyclohexanol	Invalid
1-甲氧基-2-丙酮	2-propanone, 1-methoxy-	1-methoxy-2-propanone		1-phenyl-3-monocarboxylacetane	Invalid	1-methoxy-2-propanone
1,4-二甲基金刚烷	adamantane, 1,4-dimethyl-	adamantane, 1,4-dimethyl-		1,4-dimethyl-acetandione	Invalid	1,4-dimethyladamantane	Invalid
2,3-二甲基苯甲酸	benzoic acid, 2,3-dimethyl-	2,3-dimethylbenzoic acid		2,3-dimethylbenzenethyl ether	Invalid	2,3-dimethylbenzoic acid
2,3-二甲基-戊烷	pentane,2,3-dimethyl-	2,3-dimethyl-pentane		2,3-dimethyl-1-pentanol	Invalid	2,3-dimethyl-pentane
(Z)-9-二十三烯	9-tricosene,(Z)-	(Z)-9-tricosene		(Z)-9-tricosene		(Z)-9-tricosene
1-乙烯基-4-乙基苯	benzene, 1-ethenyl-4-ethyl-	1-ethenyl-4-ethyl-	Invalid	benzene, 1-ethenyl-4-methyl-	Invalid	1-ethenyl-4-ethylbenzene
2,3,5-三甲基苯酚	Phenol, 2,3,5-trimethyl-	2,3,5-trimethyl phenol		2,3,5-trimethylphenol		2,3,5-trimethylphenol
1-甲氧基-1H-吲哚	1H-indole, 1-methoxy-	1H-indole,2-deoxy-1H-indole	Invalid	1H-indole, 1-methoxy-		1-methoxy-1H-indole
2,8-二甲基-十一烷	undecane, 2,8-dimethyl-	2,8-dimethyl-undecane		2,8-dimethyl-undecane		2,8-dimethyl-undecane
2,6-二甲基-环己醇	cyclohexanol, 2,6-dimethyl-	2,6-dimethyl-cyclohexanol		2,6-dimethylcyclohexene		2,6-dimethyl-cyclohexanol
4-(2-丙烯基)苯酚	phenol, 4-(2-propenyl)-	phenol, 4-(2-propenyl)-		4-(2-propenyl)-phenol		4-(2-propenyl)phenol
庚酸, 3-甲基丁基酯	heptanoic acid, 3-methylbutyl ester	heptanoic acid, 3-methylbutyl ester		heptanoic acid, 3-methylbutyl ester		heptanoic acid, 3-methylbutyl ester
4,4-二甲基-1-戊烯	1-pentene, 4,4-dimethyl-	1-pentene, 4,4-dimethyl-		4,4-dimethyl-1-pentene		4,4-dimethyl-1-pentene
(Z)-3-壬烯-1-醇	3-nonen-1-ol, (Z)-	(Z)-3-nonen-1-ol		(Z)-3-nonen-1-ol		(Z)-3-nonen-1-ol
(E)-3-壬烯-1-醇	3-nonen-1-ol, (E)-	(E)-3-nonene-1-ol		(E)-3-octen-2-one	Invalid	(E)-3-nonen-1-ol
1,2,3-三甲基环戊烷	cyclopentane, 1,2,3-trimethyl-	1,2,3-trimethylcyclopentane		1,2,3-dithiazolenecarbone	Invalid	1,2,3-trimethylcyclopentane
1,2,4-三甲氧基丁烷	butane, 1,2,4-trimethoxy-	butane, 1,2,4-trimethoxy-		1,2,4-trimethoxy benzene	Invalid	1,2,4-trimethoxybutane
7-甲基-3,4-辛二烯	3,4-octadiene, 7-methyl-	7-methyl-3,4-octadiene		3-methyl-1,3-cyclopentanedione	Invalid	7-methyl-3,4-octadiene
6-甲基-5-己烯-2-酮	5-hepten-2-one,6-methyl-	6-methyl-5-hexen-2-one		6-methyl-5-heptenyl-2-hexanol	Invalid	6-methyl-5-hexen-2-one
1-(3-甲基苯基)-乙酮	ethanone, 1-(3-methylphenyl)-	1-(3-methylphenyl)-heptanone		1-(3-methylpropyl)-cyclohexene	Invalid	1-(3-methylphenyl)-ethanone
2,6,10-三甲基十五烷	pentadecane, 2,6,10-trimethyl-	pentadecane, 2,6,10-trimethyl-		2,6,10-trimethylpentane		2,6,10-trimethylpentadecane	Invalid
1,3-二乙基-5-甲基苯	benzene, 1,3-diethyl-5-methyl-	1,3-diethyl-5-methyl-	Invalid	1,3-diethyl-5-methylbenzene		1,3-diethyl-5-methylbenzene
2-甲基-2-丙烯-1-醇	2-propen-1-ol, 2-methyl-	2-methyl-2-propene-1-ol		2-propen-1-ol, 2-methyl-		2-methyl-2-propen-1-ol
2,6-二丁基-4-甲基苯酚	Phenol, 2,6-dibutyl-4-methyl-	2,6-dibutyl-4-methyl-	Invalid	2,6-di-tert-butyl-4-methylpropionitrile	Invalid	2,6-dibutyl-4-methylphenol
2-乙基-3-甲基马来酰亚胺	maleimide, 2-ethyl-3-methyl-	methyl-methyl maleimide		maleimide, 2-ethyl-3-methyl-		2-ethyl-3-methylmaleoylimine	Invalid
(2-甲基-1-丙烯基)-苯	benzene, (2-methyl-1-propenyl)-	benzene, (2-methyl-1-propenyl)-		(-)-methyl-vinyltriphenyl ether	Invalid	(2-methyl-1-propenyl)-benzene
(Z)-3-己烯-1-醇乙酸酯	3-hexen-1-ol, acetate, (Z)-	(Z)-3-hexen-1-ol acetate		3-hexen-1-ol, aced chloride-4-methyl ester	Invalid	(Z)-3-hexen-1-olacetate	Invalid
2,3-二甲基-2,4-己二烯	2,4-hexadiene, 2,3-dimethyl-	2,4-dimethyl-2,4-hexadiene	Invalid	2,2-dimethyl-2-cyclohexene-1-one	Invalid	2,3-dimethyl-2,4-hexadiene
3,7-二甲基-2,6-辛二烯醇	2,6-octadien-1-ol, 3,7-dimethyl-	2,6-octadicyl-	Invalid	3,7-dimethyl-2,6-octadienal	Invalid	3,7-dimethyl-2,6-octadienol
